# Supplementary material for: (1α,8β)-6β-Benzo­yloxy-6-dehydroxy­heteratisine from Aconitum zeravschanicum
Source: Acta Crystallogr Sect E Struct Rep Online. 2009 Jun 27;65(Pt 7):o1682–3. doi: 10.1107/S1600536809023873 (PMC2969503; doi:10.1107/S1600536809023873)
Supplement: Supplementary file 1 [file e-65-o1682-sup1.cif]

##############################################################################
###                                                                        ###
###        Electronic paper (Acta Crystallographica Section E)             ###
###                                                                        ###
##############################################################################
#                                                                            #
# This CIF contains the data in a paper accepted for publication in Acta     #
# Crystallographica Section E. It conforms to the requirements of Notes      #
# for Authors for Section E, and has been peer reviewed under the auspices   #
# of the IUCr Commission on Journals.                                        #
#                                                                            #
# Full details of the Crystallographic Information File format               #
# are given in the paper "The Crystallographic Information File (CIF):       #
# a New Standard Archive File for Crystallography" by S. R. Hall, F. H.      #
# Allen and I. D. Brown [Acta Cryst. (1991), A47, 655-685].                  #
#                                                                            #
# The current version of the core CIF dictionary is obtainable from          #
# ftp://ftp.iucr.org/pub/cif_core.dic. The current version number is 2.4.    #
#                                                                            #
# Software is freely available for graphical display of the structure(s) in  #
# this CIF.  For information consult the CIF home page http://www.iucr.org/  #
# cif/home.html                                                              #
#                                                                            #
# This file may be used for bona fide research purposes within the           #
# scientific community so long as proper attribution is given to the journal # 
# article from which it was obtained.                                        #
#                                                                            #
##############################################################################
                                             
data_I
_audit_creation_method     SHELXL-97
_chemical_name_systematic
;
(1\a,8\b)-6\b-Benzoyloxy-6-dehydroxyheteratisine
;
_chemical_name_common
;
6-benzoylheteratisine and
1\a-Methoxy-6\b-benzoyloxy-8\b-hydroxy-\D^13,14^-oxy-\D^17,19^---<i>N</i>-\
ethylaconanon-14: 6-benzoylheteratisine
;
_chemical_formula_moiety     'C29 H37 N O6'
_chemical_formula_sum     'C29 H37 N O6'
_chemical_formula_weight     495.60
_chemical_melting_point     486(2)
_symmetry_cell_setting     'orthorhombic'
_symmetry_space_group_name_H-M     'P 21 21 21'
_symmetry_space_group_name_Hall     'P 2ac 2ab'
loop_
    _symmetry_equiv_pos_as_xyz
    'x, y, z'
    '-x+1/2, -y, z+1/2'
    '-x, y+1/2, -z+1/2'
    'x+1/2, -y+1/2, -z'
_cell_length_a     10.039(5)
_cell_length_b     14.107(8)
_cell_length_c     17.512(6)
_cell_angle_alpha     90.00
_cell_angle_beta     90.00
_cell_angle_gamma     90.00
_cell_volume     2480.(2)
_cell_formula_units_Z     4
_cell_measurement_reflns_used     30
_cell_measurement_theta_min     10
_cell_measurement_theta_max     20
_cell_measurement_temperature     300(2)
_exptl_crystal_description     prizmatic
_exptl_crystal_colour     colourless
_exptl_crystal_size_max     0.50
_exptl_crystal_size_mid     0.30
_exptl_crystal_size_min     0.15
_exptl_crystal_density_diffrn     1.327
_exptl_crystal_density_meas     ?
_exptl_crystal_density_method     'not measured'
_exptl_crystal_F_000     1064
_exptl_absorpt_coefficient_mu     0.092
_exptl_absorpt_correction_type     'none'
_exptl_absorpt_process_details     ?
_exptl_absorpt_correction_T_min     ?
_exptl_absorpt_correction_T_max     ?
_exptl_special_details
;
;
_diffrn_ambient_temperature     300(2)
_diffrn_radiation_type     MoK\a
_diffrn_radiation_wavelength     0.71073
_diffrn_radiation_source     'fine-focus sealed tube'
_diffrn_radiation_monochromator     graphite
_diffrn_measurement_device_type     'Stoe Stadi-4 four-circle'
_diffrn_measurement_method
; Scan width (omega) = 1.56 - 1.68, scan ratio 2theta:omega = 1.00
  I(Net) and sigma(I) calculated according to Blessing (1987)
;
_diffrn_detector_area_resol_mean     ?
_diffrn_reflns_number     2481
_diffrn_reflns_av_R_equivalents     0.0000
_diffrn_reflns_av_sigmaI/netI     0.0548
_diffrn_reflns_theta_min     1.85
_diffrn_reflns_theta_max     24.99
_diffrn_reflns_theta_full     24.99
_diffrn_measured_fraction_theta_max     0.999
_diffrn_measured_fraction_theta_full     0.999
_diffrn_reflns_limit_h_min     0
_diffrn_reflns_limit_h_max     11
_diffrn_reflns_limit_k_min     0
_diffrn_reflns_limit_k_max     16
_diffrn_reflns_limit_l_min     0
_diffrn_reflns_limit_l_max     20
_diffrn_standards_number     3
_diffrn_standards_interval_count     200
_diffrn_standards_interval_time     60
_diffrn_standards_decay_%     6.8
_refine_special_details
;
Refinement of <i>F</i>^2^ against ALL reflections. The weighted <i>R</i>-factor
<i>wR</i> and goodness of fit <i>S</i> are based on <i>F</i>^2^, conventional
<i>R</i>-factors <i>R</i> are based on <i>F</i>, with <i>F</i> set to zero for
negative <i>F</i>^2^. The threshold expression of <i>F</i>^2^ >
\s(<i>F</i>^2^) is used only for calculating <i>R</i>-factors(gt) <i>etc</i>.
and is not relevant to the choice of reflections for refinement.
<i>R</i>-factors based on <i>F</i>^2^ are statistically about twice as large
as those based on <i>F</i>, and <i>R</i>- factors based on ALL data will be
even larger.
;
_reflns_number_total     2481
_reflns_number_gt     1667
_reflns_threshold_expression     I>2\s(I)
_refine_ls_structure_factor_coef     Fsqd
_refine_ls_matrix_type     full
_refine_ls_R_factor_all     0.1187
_refine_ls_R_factor_gt     0.0671
_refine_ls_wR_factor_gt     0.1174
_refine_ls_wR_factor_ref     0.1421
_refine_ls_goodness_of_fit_ref     1.215
_refine_ls_restrained_S_all     1.215
_refine_ls_number_reflns     2481
_refine_ls_number_parameters     330
_refine_ls_number_restraints     0
_refine_ls_hydrogen_treatment     constr
_refine_ls_weighting_scheme     calc
_refine_ls_weighting_details
         'calc w=1/[\s^2^(Fo^2^)+(0.0342P)^2^+1.8083P] where P=(Fo^2^+2Fc^2^)/3'
_atom_sites_solution_hydrogens     geom
_atom_sites_solution_primary     direct
_atom_sites_solution_secondary     difmap
_refine_ls_shift/su_max     0.001
_refine_ls_shift/su_mean     0.000
_refine_diff_density_max     0.215
_refine_diff_density_min     -0.205
_refine_ls_extinction_method     'SHELXL97 (Sheldrick, 2008)'
_refine_ls_extinction_coef     0.0056(10)
_refine_ls_extinction_expression
                                  'Fc^*^=kFc[1+0.001xFc^2^\l^3^/sin(2\q)]^-1/4^'
loop_
    _atom_type_symbol
    _atom_type_description
    _atom_type_scat_dispersion_real
    _atom_type_scat_dispersion_imag
    _atom_type_scat_source
    'C' 'C' 0.0033 0.0016
                         'International Tables Vol C Tables 4.2.6.8 and 6.1.1.4'
    'H' 'H' 0.0000 0.0000
                         'International Tables Vol C Tables 4.2.6.8 and 6.1.1.4'
    'N' 'N' 0.0061 0.0033
                         'International Tables Vol C Tables 4.2.6.8 and 6.1.1.4'
    'O' 'O' 0.0106 0.0060
                         'International Tables Vol C Tables 4.2.6.8 and 6.1.1.4'
_computing_data_collection     'STADI4 (Stoe & Cie, 1997)'
_computing_cell_refinement     'STADI4 (Stoe & Cie, 1997)'
_computing_data_reduction     'X-RED (Stoe & Cie, 1997)'
_computing_structure_solution     'SHELXS97 (Sheldrick, 2008)'
_computing_structure_refinement     'SHELXL97 (Sheldrick, 2008)'
_computing_molecular_graphics     'SHELXTL (Sheldrick, 2008)'
_computing_publication_material     'SHELXTL (Sheldrick, 2008)'
loop_
    _atom_site_type_symbol
    _atom_site_label
    _atom_site_fract_x
    _atom_site_fract_y
    _atom_site_fract_z
    _atom_site_U_iso_or_equiv
    _atom_site_adp_type
    _atom_site_calc_flag
    _atom_site_refinement_flags
    _atom_site_occupancy
    _atom_site_disorder_assembly
    _atom_site_disorder_group
    O O1 0.6593(4) 0.5430(3) 0.3119(3) 0.0562(12) Uani d . 1 . .
    O O2 0.6307(4) 0.1410(3) 0.4078(2) 0.0416(10) Uani d . 1 . .
    O O3 0.6046(4) 0.1087(3) 0.2572(2) 0.0520(12) Uani d . 1 . .
    H H3 0.5411 0.0905 0.2317 0.062 Uiso calc R 1 . .
    O O4 0.8674(5) 0.2617(4) 0.1608(3) 0.0634(13) Uani d . 1 . .
    O O5 0.9303(5) 0.1410(4) 0.2317(3) 0.0797(17) Uani d . 1 . .
    O O6 0.4463(5) 0.0591(4) 0.4323(4) 0.099(2) Uani d . 1 . .
    N N1 0.4096(5) 0.4035(4) 0.3632(3) 0.0437(13) Uani d . 1 . .
    C C1 0.6830(6) 0.4820(4) 0.3766(4) 0.0473(17) Uani d . 1 . .
    H H1A 0.7785 0.4850 0.3879 0.057 Uiso calc R 1 . .
    C C2 0.6104(7) 0.5245(5) 0.4445(4) 0.062(2) Uani d . 1 . .
    H H2A 0.6567 0.5813 0.4609 0.075 Uiso calc R 1 . .
    H H2B 0.5212 0.5426 0.4290 0.075 Uiso calc R 1 . .
    C C3 0.6020(7) 0.4566(5) 0.5099(4) 0.062(2) Uani d . 1 . .
    H H3A 0.5491 0.4844 0.5505 0.074 Uiso calc R 1 . .
    H H3B 0.6906 0.4446 0.5297 0.074 Uiso calc R 1 . .
    C C4 0.5388(6) 0.3628(5) 0.4847(3) 0.0456(16) Uani d . 1 . .
    C C5 0.6284(6) 0.3133(4) 0.4264(3) 0.0413(15) Uani d . 1 . .
    H H5A 0.7135 0.2947 0.4495 0.050 Uiso calc R 1 . .
    C C6 0.5531(6) 0.2269(4) 0.3963(3) 0.0416(15) Uani d . 1 . .
    H H6A 0.4708 0.2207 0.4259 0.050 Uiso calc R 1 . .
    C C7 0.5146(6) 0.2506(4) 0.3142(3) 0.0385(14) Uani d . 1 . .
    H H7A 0.4242 0.2279 0.3037 0.046 Uiso calc R 1 . .
    C C8 0.6122(6) 0.2102(4) 0.2542(3) 0.0420(15) Uani d . 1 . .
    C C9 0.7520(6) 0.2353(4) 0.2812(3) 0.0417(15) Uani d . 1 . .
    H H9A 0.7690 0.1973 0.3271 0.050 Uiso calc R 1 . .
    C C10 0.7671(6) 0.3403(4) 0.3048(3) 0.0436(16) Uani d . 1 . .
    H H10A 0.8465 0.3426 0.3373 0.052 Uiso calc R 1 . .
    C C11 0.6509(6) 0.3782(4) 0.3553(3) 0.0373(14) Uani d . 1 . .
    C C12 0.8015(8) 0.3998(5) 0.2341(4) 0.068(2) Uani d . 1 . .
    H H12A 0.7441 0.4551 0.2330 0.082 Uiso calc R 1 . .
    H H12B 0.8926 0.4220 0.2387 0.082 Uiso calc R 1 . .
    C C13 0.7873(7) 0.3479(6) 0.1600(4) 0.067(2) Uani d . 1 . .
    H H13A 0.8244 0.3890 0.1202 0.080 Uiso calc R 1 . .
    C C14 0.8569(7) 0.2086(5) 0.2239(4) 0.0540(18) Uani d . 1 . .
    C C15 0.5827(7) 0.2387(5) 0.1723(4) 0.0566(19) Uani d . 1 . .
    H H15A 0.4868 0.2451 0.1678 0.068 Uiso calc R 1 . .
    H H15B 0.6085 0.1859 0.1400 0.068 Uiso calc R 1 . .
    C C16 0.6447(7) 0.3279(5) 0.1382(4) 0.070(2) Uani d . 1 . .
    H H16A 0.6399 0.3232 0.0830 0.084 Uiso calc R 1 . .
    H H16B 0.5909 0.3819 0.1533 0.084 Uiso calc R 1 . .
    C C17 0.5155(5) 0.3605(4) 0.3181(3) 0.0377(14) Uani d . 1 . .
    H H17A 0.5149 0.3869 0.2664 0.045 Uiso calc R 1 . .
    C C18 0.5181(7) 0.3020(5) 0.5555(3) 0.066(2) Uani d . 1 . .
    H H18C 0.6006 0.2968 0.5829 0.098 Uiso calc R 1 . .
    H H18D 0.4886 0.2400 0.5406 0.098 Uiso calc R 1 . .
    H H18E 0.4522 0.3309 0.5877 0.098 Uiso calc R 1 . .
    C C19 0.4026(6) 0.3801(5) 0.4445(3) 0.0461(16) Uani d . 1 . .
    H H19A 0.3485 0.3235 0.4504 0.055 Uiso calc R 1 . .
    H H19B 0.3572 0.4313 0.4708 0.055 Uiso calc R 1 . .
    C C20 0.2808(6) 0.3924(5) 0.3252(4) 0.061(2) Uani d . 1 . .
    H H20A 0.2541 0.3264 0.3277 0.073 Uiso calc R 1 . .
    H H20B 0.2904 0.4091 0.2718 0.073 Uiso calc R 1 . .
    C C21 0.1728(7) 0.4528(6) 0.3602(5) 0.081(3) Uani d . 1 . .
    H H21A 0.0972 0.4544 0.3267 0.122 Uiso calc R 1 . .
    H H21B 0.2057 0.5161 0.3676 0.122 Uiso calc R 1 . .
    H H21C 0.1470 0.4265 0.4085 0.122 Uiso calc R 1 . .
    C C22 0.7553(7) 0.6160(5) 0.3047(5) 0.082(3) Uani d . 1 . .
    H H22A 0.7518 0.6418 0.2540 0.123 Uiso calc R 1 . .
    H H22B 0.8425 0.5905 0.3140 0.123 Uiso calc R 1 . .
    H H22C 0.7368 0.6651 0.3411 0.123 Uiso calc R 1 . .
    C C23 0.5638(7) 0.0621(5) 0.4222(4) 0.0532(18) Uani d . 1 . .
    C C24 0.6515(7) -0.0215(4) 0.4266(4) 0.0470(16) Uani d . 1 . .
    C C25 0.6195(8) -0.0936(5) 0.4745(4) 0.065(2) Uani d . 1 . .
    H H25A 0.5420 -0.0897 0.5034 0.078 Uiso calc R 1 . .
    C C26 0.7004(10) -0.1734(6) 0.4811(5) 0.083(3) Uani d . 1 . .
    H H26A 0.6796 -0.2213 0.5156 0.100 Uiso calc R 1 . .
    C C27 0.8113(10) -0.1796(5) 0.4357(5) 0.082(3) Uani d . 1 . .
    H H27A 0.8664 -0.2325 0.4388 0.099 Uiso calc R 1 . .
    C C28 0.8405(8) -0.1089(5) 0.3865(5) 0.073(2) Uani d . 1 . .
    H H28A 0.9148 -0.1147 0.3551 0.087 Uiso calc R 1 . .
    C C29 0.7625(7) -0.0279(5) 0.3814(4) 0.0565(18) Uani d . 1 . .
    H H29A 0.7851 0.0209 0.3481 0.068 Uiso calc R 1 . .
loop_
    _atom_site_aniso_label
    _atom_site_aniso_U_11
    _atom_site_aniso_U_22
    _atom_site_aniso_U_33
    _atom_site_aniso_U_12
    _atom_site_aniso_U_13
    _atom_site_aniso_U_23
    O1 0.046(3) 0.045(2) 0.077(3) -0.004(2) -0.001(3) 0.009(2)
    O2 0.040(2) 0.036(2) 0.050(3) 0.002(2) 0.005(2) 0.008(2)
    O3 0.057(3) 0.043(2) 0.056(3) 0.003(2) -0.005(2) -0.008(2)
    O4 0.062(3) 0.075(3) 0.053(3) -0.001(3) 0.014(3) -0.005(3)
    O5 0.058(3) 0.093(4) 0.088(4) 0.023(3) 0.005(3) -0.024(4)
    O6 0.051(3) 0.059(3) 0.187(6) -0.004(3) 0.018(4) 0.014(4)
    N1 0.039(3) 0.049(3) 0.043(3) 0.009(3) 0.000(3) -0.003(3)
    C1 0.038(3) 0.043(4) 0.061(4) -0.003(3) -0.005(3) 0.002(4)
    C2 0.058(4) 0.049(4) 0.080(5) 0.009(4) -0.005(4) -0.023(4)
    C3 0.063(5) 0.072(5) 0.050(4) 0.011(4) -0.003(4) -0.022(4)
    C4 0.039(3) 0.057(4) 0.041(4) 0.013(3) 0.002(3) -0.007(3)
    C5 0.036(3) 0.044(3) 0.044(4) 0.004(3) 0.003(3) 0.001(3)
    C6 0.036(3) 0.043(4) 0.046(4) 0.006(3) 0.004(3) 0.000(3)
    C7 0.038(3) 0.038(3) 0.040(3) -0.004(3) -0.003(3) 0.000(3)
    C8 0.045(4) 0.037(3) 0.044(4) 0.002(3) 0.000(3) -0.005(3)
    C9 0.042(3) 0.047(4) 0.036(3) 0.003(3) 0.001(3) -0.008(3)
    C10 0.033(3) 0.054(4) 0.044(4) -0.003(3) -0.002(3) 0.003(3)
    C11 0.033(3) 0.039(3) 0.040(3) 0.003(3) 0.003(3) -0.003(3)
    C12 0.078(5) 0.068(5) 0.058(5) -0.013(4) 0.023(4) 0.001(4)
    C13 0.066(5) 0.082(6) 0.053(5) -0.005(5) 0.011(4) 0.012(4)
    C14 0.038(4) 0.062(5) 0.062(5) 0.002(4) -0.005(4) -0.013(4)
    C15 0.056(4) 0.062(4) 0.052(4) 0.002(4) -0.007(4) 0.005(4)
    C16 0.066(5) 0.093(6) 0.050(4) 0.000(5) 0.005(4) 0.006(4)
    C17 0.033(3) 0.045(3) 0.036(3) 0.003(3) 0.001(3) 0.000(3)
    C18 0.070(5) 0.089(6) 0.038(4) 0.010(5) 0.011(4) 0.002(4)
    C19 0.040(3) 0.049(4) 0.049(4) 0.006(3) 0.007(3) 0.002(3)
    C20 0.041(4) 0.087(6) 0.053(4) 0.012(4) -0.005(4) 0.000(4)
    C21 0.053(5) 0.094(6) 0.097(7) 0.024(5) 0.001(5) 0.004(6)
    C22 0.061(5) 0.050(4) 0.136(8) -0.014(4) 0.012(6) 0.010(5)
    C23 0.049(4) 0.046(4) 0.064(5) -0.006(4) -0.002(4) 0.006(4)
    C24 0.056(4) 0.036(3) 0.050(4) -0.006(3) -0.009(4) 0.005(3)
    C25 0.076(5) 0.051(4) 0.068(5) -0.004(5) 0.004(5) 0.004(4)
    C26 0.106(7) 0.063(6) 0.081(6) 0.002(5) -0.017(6) 0.021(5)
    C27 0.108(7) 0.041(4) 0.099(7) 0.023(5) -0.042(6) 0.003(5)
    C28 0.073(5) 0.066(5) 0.079(5) 0.028(5) -0.021(5) -0.017(5)
    C29 0.068(5) 0.043(4) 0.059(4) -0.003(4) -0.013(4) -0.004(4)
_geom_special_details
;
All e.s.d.'s (except the e.s.d. in the dihedral angle between two l.s. planes)
are estimated using the full covariance matrix. The cell e.s.d.'s are taken
into account individually in the estimation of e.s.d.'s in distances, angles
and torsion angles; correlations between e.s.d.'s in cell parameters are only
used when they are defined by crystal symmetry. An approximate (isotropic)
treatment of cell e.s.d.'s is used for estimating e.s.d.'s involving l.s.
planes.
;
loop_
    _geom_bond_atom_site_label_1
    _geom_bond_atom_site_label_2
    _geom_bond_site_symmetry_2
    _geom_bond_distance
    _geom_bond_publ_flag
    O1 C22 . 1.416(7) ?
    O1 C1 . 1.443(7) ?
    O2 C23 . 1.325(7) ?
    O2 C6 . 1.454(7) ?
    O3 C8 . 1.434(7) ?
    O3 H3 . 0.8200 ?
    O4 C14 . 1.339(8) ?
    O4 C13 . 1.458(9) ?
    O5 C14 . 1.213(8) ?
    O6 C23 . 1.194(8) ?
    N1 C17 . 1.457(7) ?
    N1 C20 . 1.463(7) ?
    N1 C19 . 1.463(7) ?
    C1 C2 . 1.518(8) ?
    C1 C11 . 1.544(8) ?
    C1 H1A . 0.9800 ?
    C2 C3 . 1.495(9) ?
    C2 H2A . 0.9700 ?
    C2 H2B . 0.9700 ?
    C3 C4 . 1.532(9) ?
    C3 H3A . 0.9700 ?
    C3 H3B . 0.9700 ?
    C4 C18 . 1.523(8) ?
    C4 C5 . 1.529(8) ?
    C4 C19 . 1.556(8) ?
    C5 C6 . 1.529(8) ?
    C5 C11 . 1.562(8) ?
    C5 H5A . 0.9800 ?
    C6 C7 . 1.526(8) ?
    C6 H6A . 0.9800 ?
    C7 C8 . 1.546(8) ?
    C7 C17 . 1.552(8) ?
    C7 H7A . 0.9800 ?
    C8 C15 . 1.518(8) ?
    C8 C9 . 1.523(8) ?
    C9 C14 . 1.504(8) ?
    C9 C10 . 1.545(8) ?
    C9 H9A . 0.9800 ?
    C10 C12 . 1.536(8) ?
    C10 C11 . 1.559(8) ?
    C10 H10A . 0.9800 ?
    C11 C17 . 1.528(8) ?
    C12 C13 . 1.496(9) ?
    C12 H12A . 0.9700 ?
    C12 H12B . 0.9700 ?
    C13 C16 . 1.509(10) ?
    C13 H13A . 0.9800 ?
    C15 C16 . 1.527(9) ?
    C15 H15A . 0.9700 ?
    C15 H15B . 0.9700 ?
    C16 H16A . 0.9700 ?
    C16 H16B . 0.9700 ?
    C17 H17A . 0.9800 ?
    C18 H18C . 0.9600 ?
    C18 H18D . 0.9600 ?
    C18 H18E . 0.9600 ?
    C19 H19A . 0.9700 ?
    C19 H19B . 0.9700 ?
    C20 C21 . 1.509(9) ?
    C20 H20A . 0.9700 ?
    C20 H20B . 0.9700 ?
    C21 H21A . 0.9600 ?
    C21 H21B . 0.9600 ?
    C21 H21C . 0.9600 ?
    C22 H22A . 0.9600 ?
    C22 H22B . 0.9600 ?
    C22 H22C . 0.9600 ?
    C23 C24 . 1.473(9) ?
    C24 C25 . 1.357(9) ?
    C24 C29 . 1.370(9) ?
    C25 C26 . 1.392(10) ?
    C25 H25A . 0.9300 ?
    C26 C27 . 1.372(12) ?
    C26 H26A . 0.9300 ?
    C27 C28 . 1.351(10) ?
    C27 H27A . 0.9300 ?
    C28 C29 . 1.388(9) ?
    C28 H28A . 0.9300 ?
    C29 H29A . 0.9300 ?
loop_
    _geom_angle_atom_site_label_1
    _geom_angle_atom_site_label_2
    _geom_angle_atom_site_label_3
    _geom_angle_site_symmetry_1
    _geom_angle_site_symmetry_3
    _geom_angle
    _geom_angle_publ_flag
    C22 O1 C1 . . 113.0(5) ?
    C23 O2 C6 . . 117.1(4) ?
    C8 O3 H3 . . 109.5 ?
    C14 O4 C13 . . 115.6(5) ?
    C17 N1 C20 . . 110.7(5) ?
    C17 N1 C19 . . 117.9(5) ?
    C20 N1 C19 . . 112.1(5) ?
    O1 C1 C2 . . 107.5(5) ?
    O1 C1 C11 . . 110.0(5) ?
    C2 C1 C11 . . 117.6(5) ?
    O1 C1 H1A . . 107.1 ?
    C2 C1 H1A . . 107.1 ?
    C11 C1 H1A . . 107.1 ?
    C3 C2 C1 . . 111.9(5) ?
    C3 C2 H2A . . 109.2 ?
    C1 C2 H2A . . 109.2 ?
    C3 C2 H2B . . 109.2 ?
    C1 C2 H2B . . 109.2 ?
    H2A C2 H2B . . 107.9 ?
    C2 C3 C4 . . 110.9(5) ?
    C2 C3 H3A . . 109.5 ?
    C4 C3 H3A . . 109.5 ?
    C2 C3 H3B . . 109.5 ?
    C4 C3 H3B . . 109.5 ?
    H3A C3 H3B . . 108.1 ?
    C18 C4 C5 . . 111.5(5) ?
    C18 C4 C3 . . 107.9(5) ?
    C5 C4 C3 . . 110.0(5) ?
    C18 C4 C19 . . 109.7(5) ?
    C5 C4 C19 . . 106.7(5) ?
    C3 C4 C19 . . 111.0(5) ?
    C4 C5 C6 . . 107.7(5) ?
    C4 C5 C11 . . 110.4(5) ?
    C6 C5 C11 . . 105.3(5) ?
    C4 C5 H5A . . 111.1 ?
    C6 C5 H5A . . 111.1 ?
    C11 C5 H5A . . 111.1 ?
    O2 C6 C7 . . 116.6(5) ?
    O2 C6 C5 . . 110.6(5) ?
    C7 C6 C5 . . 106.0(5) ?
    O2 C6 H6A . . 107.8 ?
    C7 C6 H6A . . 107.8 ?
    C5 C6 H6A . . 107.8 ?
    C6 C7 C8 . . 113.6(5) ?
    C6 C7 C17 . . 100.1(5) ?
    C8 C7 C17 . . 113.3(5) ?
    C6 C7 H7A . . 109.8 ?
    C8 C7 H7A . . 109.8 ?
    C17 C7 H7A . . 109.8 ?
    O3 C8 C15 . . 106.8(5) ?
    O3 C8 C9 . . 105.6(5) ?
    C15 C8 C9 . . 114.3(5) ?
    O3 C8 C7 . . 108.0(5) ?
    C15 C8 C7 . . 114.9(5) ?
    C9 C8 C7 . . 106.6(5) ?
    C14 C9 C8 . . 112.3(5) ?
    C14 C9 C10 . . 110.5(5) ?
    C8 C9 C10 . . 113.4(5) ?
    C14 C9 H9A . . 106.7 ?
    C8 C9 H9A . . 106.7 ?
    C10 C9 H9A . . 106.7 ?
    C12 C10 C9 . . 109.3(5) ?
    C12 C10 C11 . . 116.0(5) ?
    C9 C10 C11 . . 114.0(5) ?
    C12 C10 H10A . . 105.5 ?
    C9 C10 H10A . . 105.5 ?
    C11 C10 H10A . . 105.5 ?
    C17 C11 C1 . . 116.3(5) ?
    C17 C11 C10 . . 111.6(5) ?
    C1 C11 C10 . . 107.8(5) ?
    C17 C11 C5 . . 96.6(5) ?
    C1 C11 C5 . . 113.2(5) ?
    C10 C11 C5 . . 111.1(5) ?
    C13 C12 C10 . . 114.3(6) ?
    C13 C12 H12A . . 108.7 ?
    C10 C12 H12A . . 108.7 ?
    C13 C12 H12B . . 108.7 ?
    C10 C12 H12B . . 108.7 ?
    H12A C12 H12B . . 107.6 ?
    O4 C13 C12 . . 110.3(6) ?
    O4 C13 C16 . . 111.7(6) ?
    C12 C13 C16 . . 113.7(7) ?
    O4 C13 H13A . . 106.9 ?
    C12 C13 H13A . . 106.9 ?
    C16 C13 H13A . . 106.9 ?
    O5 C14 O4 . . 119.0(7) ?
    O5 C14 C9 . . 123.2(7) ?
    O4 C14 C9 . . 117.7(6) ?
    C8 C15 C16 . . 120.6(6) ?
    C8 C15 H15A . . 107.2 ?
    C16 C15 H15A . . 107.2 ?
    C8 C15 H15B . . 107.2 ?
    C16 C15 H15B . . 107.2 ?
    H15A C15 H15B . . 106.8 ?
    C13 C16 C15 . . 116.3(6) ?
    C13 C16 H16A . . 108.2 ?
    C15 C16 H16A . . 108.2 ?
    C13 C16 H16B . . 108.2 ?
    C15 C16 H16B . . 108.2 ?
    H16A C16 H16B . . 107.4 ?
    N1 C17 C11 . . 110.5(4) ?
    N1 C17 C7 . . 115.8(5) ?
    C11 C17 C7 . . 100.8(5) ?
    N1 C17 H17A . . 109.8 ?
    C11 C17 H17A . . 109.8 ?
    C7 C17 H17A . . 109.8 ?
    C4 C18 H18C . . 109.5 ?
    C4 C18 H18D . . 109.5 ?
    H18C C18 H18D . . 109.5 ?
    C4 C18 H18E . . 109.5 ?
    H18C C18 H18E . . 109.5 ?
    H18D C18 H18E . . 109.5 ?
    N1 C19 C4 . . 115.6(5) ?
    N1 C19 H19A . . 108.4 ?
    C4 C19 H19A . . 108.4 ?
    N1 C19 H19B . . 108.4 ?
    C4 C19 H19B . . 108.4 ?
    H19A C19 H19B . . 107.4 ?
    N1 C20 C21 . . 112.9(6) ?
    N1 C20 H20A . . 109.0 ?
    C21 C20 H20A . . 109.0 ?
    N1 C20 H20B . . 109.0 ?
    C21 C20 H20B . . 109.0 ?
    H20A C20 H20B . . 107.8 ?
    C20 C21 H21A . . 109.5 ?
    C20 C21 H21B . . 109.5 ?
    H21A C21 H21B . . 109.5 ?
    C20 C21 H21C . . 109.5 ?
    H21A C21 H21C . . 109.5 ?
    H21B C21 H21C . . 109.5 ?
    O1 C22 H22A . . 109.5 ?
    O1 C22 H22B . . 109.5 ?
    H22A C22 H22B . . 109.5 ?
    O1 C22 H22C . . 109.5 ?
    H22A C22 H22C . . 109.5 ?
    H22B C22 H22C . . 109.5 ?
    O6 C23 O2 . . 123.9(7) ?
    O6 C23 C24 . . 123.7(7) ?
    O2 C23 C24 . . 112.3(6) ?
    C25 C24 C29 . . 120.0(7) ?
    C25 C24 C23 . . 119.3(7) ?
    C29 C24 C23 . . 120.6(6) ?
    C24 C25 C26 . . 121.3(8) ?
    C24 C25 H25A . . 119.4 ?
    C26 C25 H25A . . 119.4 ?
    C27 C26 C25 . . 118.5(8) ?
    C27 C26 H26A . . 120.8 ?
    C25 C26 H26A . . 120.8 ?
    C28 C27 C26 . . 119.9(8) ?
    C28 C27 H27A . . 120.0 ?
    C26 C27 H27A . . 120.0 ?
    C27 C28 C29 . . 121.8(8) ?
    C27 C28 H28A . . 119.1 ?
    C29 C28 H28A . . 119.1 ?
    C24 C29 C28 . . 118.4(7) ?
    C24 C29 H29A . . 120.8 ?
    C28 C29 H29A . . 120.8 ?
loop_
    _geom_hbond_atom_site_label_D
    _geom_hbond_atom_site_label_H
    _geom_hbond_atom_site_label_A
    _geom_hbond_site_symmetry_A
    _geom_hbond_distance_DH
    _geom_hbond_distance_HA
    _geom_hbond_distance_DA
    _geom_hbond_angle_DHA
    _geom_hbond_publ_flag
    O3 H3 O1 3_645 0.82 2.25 3.056(8) 166 y
data_global
_journal_date_recd_electronic     2009-06-17
_journal_date_accepted     2009-06-22
_journal_name_full     'Acta Crystallographica, Section E'
_journal_year     2009
_journal_volume     65
_journal_issue      7
_journal_page_first     o1682
_journal_page_last     o1683
_journal_paper_category     QO
_journal_coeditor_code     ZL2222
_publ_contact_author_name     'Bakhodir Tashkhodjaev'
_publ_contact_author_address
;
Institute of Chemistry of Plant Substances
Academy of Sciences of Uzbekistan
M.Ulugbek Str, 77
Tashkent 100170, Uzbekistan
;
_publ_contact_author_email     'tashkhodjaev@rambler.ru'
_publ_contact_author_fax     '998 371 2627063'
_publ_contact_author_phone     '998  371 2627897'
_publ_section_title
;
(1\a,8\b)-6\b-Benzoyloxy-6-dehydroxyheteratisine from <i>Aconitum
zeravschanicum</i>
;
loop_
    _publ_author_name
    _publ_author_address
    'Tashkhodjaev, Bakhodir'
;
S.Yunusov Institute of Chemistry of Plant Substances
Academy of Sciences of Uzbekistan
M. Ulugbek Str. 77
Tashkent 100170, Uzbekistan
;
    'Salimov, Bakhodir T.'
;
S.Yunusov Institute of Chemistry of Plant Substances
Academy of Sciences of Uzbekistan
M. Ulugbek Str. 77
Tashkent 100170, Uzbekistan
;
