# Supplementary material for: (1α,8β)-6β-Benzo­yloxy-6-dehydroxy­heteratisine from Aconitum zeravschanicum
Source: Acta Crystallogr Sect E Struct Rep Online. 2009 Jun 27;65(Pt 7):o1682–3. doi: 10.1107/S1600536809023873 (PMC2969503; doi:10.1107/S1600536809023873)
Supplement: Supplementary file 2 [file e-65-o1682-Isup2.hkl]

# 
# h,k,l, Fc-squared, Fo-squared, sigma(Fo-squared) and status flag 
# 
data_I
_shelx_title ' Benz_heteratisine in P2(1)2(1)2(1)' 
_shelx_refln_list_code          4 
_shelx_F_calc_maximum      139.99 
_exptl_crystal_F_000      1064.00 
_reflns_d_resolution_high  0.8410 
 
loop_ 
 _symmetry_equiv_pos_as_xyz 
 'x, y, z' 
 '-x+1/2, -y, z+1/2' 
 '-x, y+1/2, -z+1/2' 
 'x+1/2, -y+1/2, -z' 
 
_cell_length_a    10.0390 
_cell_length_b    14.1070 
_cell_length_c    17.5120 
_cell_angle_alpha  90.000 
_cell_angle_beta   90.000 
_cell_angle_gamma  90.000 
 
_shelx_F_squared_multiplier     1.000 
 
loop_ 
 _refln_index_h 
 _refln_index_k 
 _refln_index_l 
 _refln_F_squared_calc 
 _refln_F_squared_meas 
 _refln_F_squared_sigma 
 _refln_observed_status 
   2   0   0     2163.09     1887.15     17.87 o 
   4   0   0     7429.86     7424.73     54.05 o 
   6   0   0      144.92      142.41     11.78 o 
   8   0   0      498.78      443.98     21.08 o 
  10   0   0      118.42      117.33     16.38 o 
   1   1   0      352.71      328.31      6.77 o 
   2   1   0     1747.31     1645.43     17.38 o 
   3   1   0     1582.66     1495.12     20.49 o 
   4   1   0     1541.74     1496.70     23.41 o 
   5   1   0       34.30       43.84      9.30 o 
   6   1   0      174.74      171.92     12.80 o 
   7   1   0      685.45      675.45     22.03 o 
   8   1   0      555.56      544.28     22.81 o 
   9   1   0      132.72      114.96     15.33 o 
  10   1   0       35.20        4.59     14.67 o 
  11   1   0        5.11       23.62     14.46 o 
   0   2   0     1155.18     1117.75     12.55 o 
   1   2   0     2518.72     2282.96     18.38 o 
   2   2   0     1880.92     1699.45     19.08 o 
   3   2   0     1879.57     1918.50     23.82 o 
   4   2   0      561.74      639.38     16.53 o 
   5   2   0       29.63       29.08      9.15 o 
   6   2   0        0.13       -8.07      8.55 o 
   7   2   0       27.86       41.13     11.21 o 
   8   2   0      655.59      666.63     24.34 o 
   9   2   0       25.87       30.49     12.68 o 
  10   2   0        8.43       27.40     14.06 o 
  11   2   0       11.49       23.65     15.38 o 
   1   3   0     1043.86     1034.15     15.22 o 
   2   3   0      659.87      710.10     15.60 o 
   3   3   0     5942.03     6036.15     45.30 o 
   4   3   0     1142.44     1243.24     22.54 o 
   5   3   0      308.68      347.02     15.23 o 
   6   3   0      601.40      678.05     21.26 o 
   7   3   0      108.24      116.01     12.15 o 
   8   3   0      309.41      314.25     18.39 o 
   9   3   0      404.61      392.99     22.20 o 
  10   3   0        4.69      -15.69     15.69 o 
  11   3   0        1.91       26.30     15.25 o 
   0   4   0     4201.76     4260.80     34.11 o 
   1   4   0     3592.93     3231.75     29.53 o 
   2   4   0      125.97      121.52     10.66 o 
   3   4   0       35.28       49.83      9.39 o 
   4   4   0       95.78      105.65     10.44 o 
   5   4   0      190.04      206.94     13.09 o 
   6   4   0      296.54      310.83     15.78 o 
   7   4   0      251.39      245.39     16.22 o 
   8   4   0        3.89       11.28     11.95 o 
   9   4   0      255.47      239.64     19.97 o 
  10   4   0       15.20        5.79     14.30 o 
  11   4   0       21.15       49.13     15.92 o 
   1   5   0       88.44       69.99      9.60 o 
   2   5   0     1644.07     1671.72     25.17 o 
   3   5   0     4535.55     4782.06     43.99 o 
   4   5   0      280.10      293.97     14.18 o 
   5   5   0      304.92      281.33     15.39 o 
   6   5   0     1493.14     1493.40     31.54 o 
   7   5   0      363.50      358.04     19.35 o 
   8   5   0     1091.02      968.73     30.40 o 
   9   5   0      105.24      105.71     16.19 o 
  10   5   0      109.69      118.21     17.28 o 
  11   5   0       67.93       88.41     18.93 o 
   0   6   0      487.86      487.09     15.19 o 
   1   6   0     3507.39     3428.05     37.19 o 
   2   6   0     2498.68     2792.47     34.87 o 
   3   6   0      818.22      869.51     21.27 o 
   4   6   0      155.25      160.37     12.48 o 
   5   6   0       62.15       38.03     10.84 o 
   6   6   0      491.44      451.25     20.33 o 
   7   6   0      339.86      328.27     19.38 o 
   8   6   0       11.09        1.10     11.82 o 
   9   6   0       65.94       76.53     15.60 o 
  10   6   0        1.97        0.61     14.35 o 
  11   6   0        0.04       12.00     15.93 o 
   1   7   0      487.24      522.03     17.06 o 
   2   7   0       16.92        5.53      8.90 o 
   3   7   0      110.74       99.53     12.10 o 
   4   7   0       56.32       33.97     10.70 o 
   5   7   0      220.83      228.01     15.52 o 
   6   7   0       37.54       48.01     12.90 o 
   7   7   0        9.65       30.29     12.00 o 
   8   7   0      283.59      289.97     20.48 o 
   9   7   0       12.75       12.74     14.65 o 
  10   7   0        0.03      -10.03     17.40 o 
   0   8   0     1731.62     1779.84     30.35 o 
   1   8   0      215.21      201.18     13.74 o 
   2   8   0        9.45        3.16      9.61 o 
   3   8   0      344.63      415.81     17.45 o 
   4   8   0        6.13      -10.16     10.16 o 
   5   8   0       23.51       26.54     11.41 o 
   6   8   0       58.45       60.41     13.82 o 
   7   8   0        1.70       30.89     12.26 o 
   8   8   0      146.47      136.78     18.07 o 
   9   8   0       80.60       72.58     16.03 o 
  10   8   0        8.68       30.20     16.12 o 
   1   9   0      795.90      799.23     22.92 o 
   2   9   0        0.24       -7.76     10.20 o 
   3   9   0      977.94     1011.39     27.51 o 
   4   9   0       21.15       22.13     11.63 o 
   5   9   0       18.88       22.44     11.54 o 
   6   9   0      124.17      144.66     15.66 o 
   7   9   0      312.04      300.90     21.77 o 
   8   9   0       22.53       37.40     14.34 o 
   9   9   0       10.43       12.41     14.15 o 
  10   9   0        0.29       46.51     16.08 o 
   0  10   0      220.99      212.21     16.20 o 
   1  10   0       12.27       21.14     11.82 o 
   2  10   0      190.66      189.82     15.50 o 
   3  10   0       78.53       69.92     13.60 o 
   4  10   0      307.57      280.16     18.41 o 
   5  10   0      191.62      208.66     18.07 o 
   6  10   0       18.28       19.79     13.45 o 
   7  10   0       11.31       48.70     15.42 o 
   8  10   0        5.27        7.02     14.98 o 
   9  10   0       24.81       35.60     17.26 o 
   1  11   0       19.19       -7.28     11.12 o 
   2  11   0        7.97       33.85     12.75 o 
   3  11   0        5.21      -11.69     11.69 o 
   4  11   0       38.12       13.88     12.99 o 
   5  11   0        6.84       12.26     13.27 o 
   6  11   0       37.98       46.66     15.11 o 
   7  11   0       34.89       17.59     14.67 o 
   8  11   0        9.11      -14.96     14.96 o 
   9  11   0        0.30      -14.92     14.92 o 
   0  12   0      285.33      290.07     19.09 o 
   1  12   0      374.82      402.83     21.04 o 
   2  12   0        2.90       21.15     13.32 o 
   3  12   0      202.54      227.47     18.84 o 
   4  12   0      171.50      150.59     17.81 o 
   5  12   0       48.74       27.04     14.87 o 
   6  12   0        2.37       39.16     14.54 o 
   7  12   0        0.09       18.69     14.59 o 
   8  12   0        7.92       35.30     15.09 o 
   1  13   0        3.86      -13.71     14.48 o 
   2  13   0      122.49      114.70     17.55 o 
   3  13   0       62.34       64.51     17.39 o 
   4  13   0       11.44       -4.61     13.86 o 
   5  13   0        0.31       11.91     14.04 o 
   6  13   0       16.17       24.66     16.04 o 
   7  13   0        2.62       15.09     15.66 o 
   0  14   0      320.18      379.91     24.71 o 
   1  14   0        5.09        9.54     15.95 o 
   2  14   0      229.07      244.53     20.65 o 
   3  14   0       13.25       11.17     15.68 o 
   4  14   0       16.58       83.64     16.87 o 
   5  14   0        8.90       11.06     16.19 o 
   6  14   0        1.64       29.15     14.96 o 
   1  15   0       10.75       -3.86     15.51 o 
   2  15   0       50.50       78.68     18.09 o 
   3  15   0        1.07       58.86     15.64 o 
   4  15   0        1.77      -15.81     15.81 o 
   5  15   0       78.06      104.53     18.99 o 
   0  16   0        0.49       15.79     17.33 o 
   1  16   0       74.03       70.93     19.17 o 
   2  16   0       41.11       19.96     18.08 o 
   3  16   0        0.33       33.80     17.33 o 
   1   0   1    19337.91    21084.13     88.09 o 
   2   0   1    16320.26    16185.08     58.33 o 
   3   0   1      467.32      404.04     12.71 o 
   4   0   1      159.60      168.82     10.68 o 
   5   0   1     1530.75     1578.70     26.54 o 
   6   0   1      253.29      254.45     14.16 o 
   7   0   1      315.03      303.89     17.10 o 
   8   0   1      631.90      574.78     23.05 o 
   9   0   1       20.02       31.91     13.16 o 
  10   0   1      107.50       70.40     16.41 o 
  11   0   1       48.52       67.47     16.63 o 
   0   1   1     3846.33     3647.32     20.42 o 
   1   1   1    15430.45    15879.42     52.16 o 
   2   1   1     9628.27     9530.02     42.55 o 
   3   1   1     5663.06     5886.81     39.43 o 
   4   1   1      748.18      752.48     17.39 o 
   5   1   1       28.25       38.23      9.39 o 
   6   1   1       84.55       73.53     11.41 o 
   7   1   1      143.57      146.11     13.31 o 
   8   1   1      924.03      903.13     27.41 o 
   9   1   1      395.29      371.35     21.24 o 
  10   1   1       91.01       62.68     15.86 o 
  11   1   1       58.84       48.19     16.32 o 
   0   2   1     2845.95     2495.77     17.99 o 
   1   2   1       86.49      114.07      6.93 o 
   2   2   1     6455.39     6153.28     36.25 o 
   3   2   1     2085.80     2126.38     24.86 o 
   4   2   1     1196.43     1245.34     22.23 o 
   5   2   1       99.44      103.73     10.40 o 
   6   2   1      993.91     1000.13     24.35 o 
   7   2   1      504.26      519.29     20.11 o 
   8   2   1       14.62      -11.34     11.34 o 
   9   2   1      135.66      147.63     16.54 o 
  10   2   1      140.12      135.46     18.73 o 
  11   2   1       15.71       37.00     15.33 o 
   0   3   1     2416.77     2366.18     23.20 o 
   1   3   1     9215.73     9167.16     43.92 o 
   2   3   1     1498.29     1439.52     19.97 o 
   3   3   1      660.76      673.36     16.36 o 
   4   3   1     1469.86     1484.93     24.81 o 
   5   3   1      214.99      218.32     12.93 o 
   6   3   1      266.32      271.44     15.32 o 
   7   3   1      103.70       82.81     12.39 o 
   8   3   1      468.06      467.69     21.61 o 
   9   3   1      144.24      164.65     17.13 o 
  10   3   1       18.54       36.66     13.93 o 
  11   3   1       25.76       26.17     15.55 o 
   0   4   1      359.45      349.04     11.71 o 
   2   4   1     1632.45     1505.70     22.20 o 
   3   4   1      299.85      261.27     12.57 o 
   4   4   1       48.75       54.65      9.65 o 
   5   4   1      455.11      443.52     16.91 o 
   6   4   1       88.03      112.38     12.13 o 
   7   4   1      381.43      332.43     18.21 o 
   8   4   1       38.61       39.39     12.70 o 
   9   4   1      149.09      225.68     20.22 o 
  10   4   1       49.76       46.21     16.82 o 
  11   4   1       23.06       29.35     17.96 o 
   0   5   1        2.74       -8.44      8.44 o 
   1   5   1     1253.14     1233.81     20.96 o 
   2   5   1     1450.53     1481.71     23.86 o 
   3   5   1      343.07      342.85     14.44 o 
   4   5   1     1191.72     1169.12     24.23 o 
   5   5   1      288.63      274.55     14.90 o 
   6   5   1       54.57       86.29     11.95 o 
   7   5   1      113.07      125.69     14.26 o 
   8   5   1      787.83      742.15     26.70 o 
   9   5   1       55.10       78.19     14.76 o 
  10   5   1        6.45      -14.33     14.33 o 
  11   5   1        4.92        0.46     16.91 o 
   0   6   1     2392.32     2532.57     30.18 o 
   1   6   1     1766.14     1696.65     25.82 o 
   2   6   1      576.12      685.37     18.67 o 
   3   6   1     1153.21     1189.90     24.48 o 
   4   6   1       17.21       15.14      9.89 o 
   5   6   1       25.89       33.41     10.79 o 
   6   6   1      125.07      135.53     14.12 o 
   7   6   1      954.92      936.44     29.57 o 
   8   6   1        5.41       -5.77     13.29 o 
   9   6   1       22.92       26.43     13.89 o 
  10   6   1       12.00       30.65     14.90 o 
  11   6   1       27.17       21.93     16.65 o 
   0   7   1      120.73      100.54     11.12 o 
   1   7   1      972.81      971.21     21.40 o 
   2   7   1      395.41      484.75     17.20 o 
   3   7   1     1006.67     1045.90     24.80 o 
   4   7   1      670.48      705.72     21.87 o 
   5   7   1      102.83       99.52     12.70 o 
   6   7   1       81.58      104.59     12.57 o 
   7   7   1      204.97      198.07     17.80 o 
   8   7   1        5.28       -7.44     13.49 o 
   9   7   1      101.26       78.47     16.19 o 
  10   7   1       20.84       -9.80     14.85 o 
   0   8   1      551.97      601.26     18.59 o 
   1   8   1      367.05      393.63     16.26 o 
   2   8   1      173.85      209.91     14.25 o 
   3   8   1      106.84      123.05     13.12 o 
   4   8   1      275.33      272.41     16.03 o 
   5   8   1      456.37      430.46     20.73 o 
   6   8   1       67.93       65.27     13.93 o 
   7   8   1       66.44       61.55     13.86 o 
   8   8   1      207.46      173.62     19.89 o 
   9   8   1       38.51       43.52     15.97 o 
  10   8   1       10.73       -5.11     14.67 o 
   0   9   1       26.11       39.42     10.92 o 
   1   9   1      335.59      331.07     16.31 o 
   2   9   1      984.46     1066.00     26.61 o 
   3   9   1      116.14      117.61     13.58 o 
   4   9   1       85.40       65.66     13.40 o 
   5   9   1      174.74      192.11     16.93 o 
   6   9   1       81.85       67.82     14.69 o 
   7   9   1       47.46       41.83     14.37 o 
   8   9   1       17.57       41.11     15.38 o 
   9   9   1        7.71      -15.33     15.33 o 
  10   9   1        1.44       -1.36     15.92 o 
   0  10   1      318.40      295.58     17.76 o 
   1  10   1       46.18       64.35     11.78 o 
   2  10   1      177.91      169.19     15.90 o 
   3  10   1      128.32      142.46     15.00 o 
   4  10   1       48.69       62.49     12.90 o 
   5  10   1      214.40      191.24     16.77 o 
   6  10   1      193.38      185.01     18.70 o 
   7  10   1      219.18      221.69     20.42 o 
   8  10   1       31.53       26.15     16.43 o 
   9  10   1       34.12       51.66     16.91 o 
   0  11   1       57.22       41.85     12.26 o 
   1  11   1      133.57      124.36     14.58 o 
   2  11   1       31.38       17.31     12.96 o 
   3  11   1      157.29      149.36     15.70 o 
   4  11   1       14.69       21.78     12.72 o 
   5  11   1      266.67      289.96     20.76 o 
   6  11   1       59.11       55.40     15.66 o 
   7  11   1       17.69       46.02     14.61 o 
   8  11   1        5.31       31.22     15.53 o 
   0  12   1      463.44      435.94     22.51 o 
   1  12   1      355.57      321.41     19.36 o 
   2  12   1       86.92       91.61     15.49 o 
   3  12   1      120.79      134.61     16.65 o 
   4  12   1       22.19       42.03     13.64 o 
   5  12   1      171.23      207.06     19.19 o 
   6  12   1       11.69       68.94     15.62 o 
   7  12   1       11.26       -0.61     16.01 o 
   8  12   1       56.27       57.51     18.82 o 
   0  13   1      840.82      864.83     30.05 o 
   1  13   1      201.45      174.22     18.73 o 
   2  13   1      114.06       75.49     17.39 o 
   3  13   1      115.43       81.65     16.78 o 
   4  13   1      110.33      123.48     17.66 o 
   5  13   1       29.78       24.70     15.86 o 
   6  13   1        0.12       63.50     16.50 o 
   7  13   1       13.24       24.79     16.52 o 
   0  14   1      113.42      100.29     18.16 o 
   1  14   1       26.21       42.22     16.21 o 
   2  14   1       45.04       67.03     16.93 o 
   3  14   1       30.12       63.26     16.69 o 
   4  14   1        8.99        3.20     14.48 o 
   5  14   1       30.92       39.83     16.06 o 
   6  14   1       13.67      -15.73     15.73 o 
   0  15   1       11.58       49.68     15.86 o 
   1  15   1       47.63       60.47     17.88 o 
   2  15   1       40.69       33.43     16.85 o 
   3  15   1       32.43       20.07     16.19 o 
   4  15   1       42.14       42.86     16.67 o 
   5  15   1       20.86       41.70     18.16 o 
   0  16   1        7.61       -7.50     16.17 o 
   1  16   1        4.60       40.62     17.64 o 
   2  16   1        6.15        0.46     16.91 o 
   3  16   1        2.73       -3.93     17.07 o 
   0   0   2     3611.44     3454.36     19.97 o 
   1   0   2     6026.45     5784.14     27.89 o 
   2   0   2     6385.80     6263.04     35.05 o 
   3   0   2     1603.02     1664.07     21.78 o 
   4   0   2      784.89      850.10     18.74 o 
   5   0   2      242.25      250.46     13.43 o 
   6   0   2      210.51      213.81     14.14 o 
   7   0   2      116.63      106.95     12.87 o 
   8   0   2      182.01      166.54     15.19 o 
   9   0   2      624.73      556.10     25.06 o 
  10   0   2        0.08        2.78     12.37 o 
  11   0   2       18.80       -3.77     15.58 o 
   0   1   2      645.27      591.91      9.14 o 
   1   1   2    11868.95    11881.72     44.33 o 
   2   1   2      973.20      871.05     14.29 o 
   3   1   2     5321.59     5363.48     38.37 o 
   4   1   2      527.46      585.02     16.33 o 
   5   1   2      728.07      735.72     19.58 o 
   6   1   2      313.89      347.75     15.87 o 
   7   1   2       96.62      103.71     12.50 o 
   8   1   2       39.42       41.90     12.08 o 
   9   1   2       41.77       38.65     13.32 o 
  10   1   2       84.54       91.00     16.36 o 
  11   1   2       66.34       58.58     15.27 o 
   0   2   2     7914.57     7380.30     40.04 o 
   1   2   2     4319.78     4122.57     28.75 o 
   2   2   2     4182.77     4276.18     31.70 o 
   3   2   2     1746.82     1768.87     23.47 o 
   4   2   2      546.15      547.20     16.11 o 
   5   2   2     1391.59     1521.71     27.19 o 
   6   2   2      805.01      779.90     22.15 o 
   7   2   2       31.19       45.82     11.19 o 
   8   2   2      335.98      375.25     19.68 o 
   9   2   2      143.51      132.17     16.67 o 
  10   2   2        5.75       31.63     14.17 o 
  11   2   2       17.35        9.12     14.35 o 
   0   3   2      784.93      708.40     13.94 o 
   1   3   2     2134.69     2060.97     21.71 o 
   2   3   2      766.64      750.56     15.82 o 
   3   3   2     1652.37     1759.15     24.48 o 
   4   3   2     1050.54      983.16     20.74 o 
   5   3   2       64.48       68.74     10.26 o 
   6   3   2     1304.83     1192.78     26.80 o 
   7   3   2      645.33      646.15     22.85 o 
   8   3   2      128.21      147.77     15.02 o 
   9   3   2       39.37       13.47     13.55 o 
  10   3   2       38.13       49.57     16.23 o 
  11   3   2       21.99       50.67     16.45 o 
   0   4   2      717.56      644.48     14.81 o 
   1   4   2      105.13      101.79      9.30 o 
   2   4   2      115.20      131.77     10.28 o 
   3   4   2     1209.57     1134.66     21.48 o 
   4   4   2      367.98      331.81     14.42 o 
   5   4   2      886.59      962.77     22.97 o 
   6   4   2      249.91      228.19     15.52 o 
   7   4   2      146.28      151.81     14.39 o 
   8   4   2      207.80      228.45     17.50 o 
   9   4   2      235.73      283.00     19.89 o 
  10   4   2       24.11       17.33     14.26 o 
  11   4   2       16.62       31.89     14.85 o 
   0   5   2     1640.56     1546.77     22.88 o 
   1   5   2      699.34      686.46     16.32 o 
   2   5   2       74.38       62.02     10.02 o 
   3   5   2     1954.65     2065.05     30.06 o 
   4   5   2      644.88      678.73     19.57 o 
   5   5   2       62.16       72.64     11.41 o 
   6   5   2      361.92      381.68     18.34 o 
   7   5   2      369.76      346.75     18.67 o 
   8   5   2       18.88       -2.65     12.06 o 
   9   5   2       89.00       49.61     14.80 o 
  10   5   2       25.00       -6.84     14.24 o 
  11   5   2       22.88       51.18     18.12 o 
   0   6   2     2537.23     2344.35     32.15 o 
   1   6   2     2074.95     2114.39     29.84 o 
   2   6   2      847.15      818.29     19.79 o 
   3   6   2      332.92      371.84     15.97 o 
   4   6   2       54.42       74.04     10.72 o 
   5   6   2      108.33      140.81     12.61 o 
   6   6   2      179.05      199.40     14.87 o 
   7   6   2      208.05      222.84     17.34 o 
   8   6   2      169.11      159.09     16.56 o 
   9   6   2       16.19      -15.07     15.07 o 
  10   6   2       22.97       45.91     15.93 o 
  11   6   2       11.02       40.62     15.95 o 
   0   7   2      491.22      512.72     16.89 o 
   1   7   2     2847.65     2816.60     36.43 o 
   2   7   2     1245.72     1396.32     27.18 o 
   3   7   2      982.71     1009.95     24.98 o 
   4   7   2      683.07      672.93     21.35 o 
   5   7   2       48.89       51.08     11.76 o 
   6   7   2      161.91      164.75     15.11 o 
   7   7   2      274.72      257.14     19.23 o 
   8   7   2       36.16       21.15     14.23 o 
   9   7   2       60.62       68.02     16.14 o 
  10   7   2       14.94       65.32     15.75 o 
   0   8   2     2524.96     2536.46     36.06 o 
   1   8   2      500.19      473.89     17.94 o 
   2   8   2       23.56       13.16     10.48 o 
   3   8   2       48.62       26.49     11.63 o 
   4   8   2      274.21      281.91     16.66 o 
   5   8   2      417.71      438.61     20.16 o 
   6   8   2      295.00      318.80     19.23 o 
   7   8   2      164.25      118.05     16.99 o 
   8   8   2        6.24      -14.56     14.56 o 
   9   8   2      153.74      142.33     19.08 o 
  10   8   2       31.29       22.39     17.35 o 
   0   9   2      138.96      133.54     13.11 o 
   1   9   2      426.85      403.78     18.30 o 
   2   9   2       85.83      102.79     13.12 o 
   3   9   2       57.39       57.05     13.07 o 
   4   9   2       36.73       36.45     11.74 o 
   5   9   2      115.70      131.74     14.91 o 
   6   9   2       97.56       81.04     14.43 o 
   7   9   2      113.72      121.78     16.52 o 
   8   9   2       26.33       -1.91     14.78 o 
   9   9   2       13.30       41.04     15.58 o 
  10   9   2       24.37       -0.97     15.71 o 
   0  10   2        0.07      -10.53     10.53 o 
   1  10   2       47.65       46.72     11.95 o 
   2  10   2        7.66        1.86     11.91 o 
   3  10   2       10.21       16.45     11.63 o 
   4  10   2      237.04      212.98     17.30 o 
   5  10   2       87.25      112.67     15.59 o 
   6  10   2       46.78       52.90     15.09 o 
   7  10   2       11.27       37.18     14.34 o 
   8  10   2       47.18       74.73     17.29 o 
   9  10   2       24.03       13.84     17.37 o 
   0  11   2       25.50       10.20     11.89 o 
   1  11   2       69.07       73.82     14.50 o 
   2  11   2      193.52      176.01     17.02 o 
   3  11   2      216.29      249.37     18.29 o 
   4  11   2       29.58       58.55     13.45 o 
   5  11   2       74.69       76.92     15.31 o 
   6  11   2      248.55      223.43     21.22 o 
   7  11   2       12.02       10.42     15.51 o 
   8  11   2       50.17       51.85     16.60 o 
   0  12   2       16.52       -3.27     12.53 o 
   1  12   2      313.53      269.00     19.58 o 
   2  12   2       64.20       44.48     14.80 o 
   3  12   2       13.93       59.99     13.97 o 
   4  12   2      138.36      145.82     18.05 o 
   5  12   2       56.07       46.24     15.16 o 
   6  12   2       34.47        8.22     15.31 o 
   7  12   2        6.14        9.06     15.40 o 
   8  12   2       26.39       38.50     16.82 o 
   0  13   2      188.64      245.22     18.93 o 
   1  13   2       51.65       31.65     15.03 o 
   2  13   2       92.74      114.42     17.52 o 
   3  13   2       82.71      116.29     17.19 o 
   4  13   2      121.22      112.64     17.87 o 
   5  13   2       57.93       23.53     16.05 o 
   6  13   2        5.38       24.08     15.81 o 
   7  13   2       18.44      -16.14     16.14 o 
   0  14   2        8.05      -10.25     14.68 o 
   1  14   2       26.93       20.33     15.55 o 
   2  14   2        7.44       46.33     15.86 o 
   3  14   2       56.40       62.86     17.35 o 
   4  14   2       58.81       73.15     17.35 o 
   5  14   2       24.34       15.88     16.50 o 
   6  14   2        1.28      -15.53     15.53 o 
   0  15   2        1.77       43.34     16.71 o 
   1  15   2       25.95       44.60     16.56 o 
   2  15   2       14.88       19.19     15.82 o 
   3  15   2        1.45        0.00     15.31 o 
   4  15   2       14.75       45.28     17.13 o 
   5  15   2        7.65       -3.00     18.16 o 
   0  16   2       17.64       11.49     17.74 o 
   1  16   2       19.13      -12.39     17.09 o 
   2  16   2        8.11       10.14     16.82 o 
   3  16   2       13.32      -16.87     17.35 o 
   1   0   3    10355.34    10198.75     43.20 o 
   2   0   3       21.24       12.68      7.32 o 
   3   0   3     1436.25     1565.47     21.80 o 
   4   0   3     1103.32     1097.29     21.30 o 
   5   0   3     1561.12     1623.34     27.76 o 
   6   0   3       33.07       43.15      9.50 o 
   7   0   3      100.99       90.36     12.43 o 
   8   0   3     1020.76     1012.89     29.81 o 
   9   0   3      145.32      168.20     16.82 o 
  10   0   3       26.00       43.81     15.77 o 
  11   0   3      167.23      148.51     19.17 o 
   0   1   3      448.69      449.13     10.01 o 
   1   1   3     5053.20     4806.20     30.60 o 
   2   1   3      612.31      583.50     13.02 o 
   3   1   3     1119.75     1124.92     19.38 o 
   4   1   3     2713.98     2718.25     31.93 o 
   5   1   3     1037.90     1089.64     23.18 o 
   6   1   3      168.34      164.73     12.47 o 
   7   1   3       70.02       80.01     11.86 o 
   8   1   3       24.26       -3.69     10.99 o 
   9   1   3       44.48       55.03     13.95 o 
  10   1   3       27.14       14.81     14.11 o 
  11   1   3        4.10       29.96     15.69 o 
   0   2   3     9501.99     9343.54     45.30 o 
   1   2   3    10201.56     9821.05     48.11 o 
   2   2   3     1101.19     1147.62     18.47 o 
   3   2   3      349.80      337.69     12.70 o 
   4   2   3     3768.97     4141.96     40.18 o 
   5   2   3       99.87      150.32     11.60 o 
   6   2   3      230.99      173.08     13.59 o 
   7   2   3       19.80        2.92     10.49 o 
   8   2   3       48.64       49.59     13.38 o 
   9   2   3       11.11       22.59     12.44 o 
  10   2   3      143.92      166.96     18.90 o 
  11   2   3       84.44      109.97     18.69 o 
   0   3   3      326.94      316.49     11.14 o 
   1   3   3      931.42      981.79     17.30 o 
   2   3   3       82.57       83.72     10.11 o 
   3   3   3     3073.64     3040.68     32.95 o 
   4   3   3     2827.82     2746.77     33.76 o 
   5   3   3       44.30       10.94      9.59 o 
   6   3   3      118.89      146.00     12.61 o 
   7   3   3       11.51       17.15     10.95 o 
   8   3   3       25.08       18.21     11.65 o 
   9   3   3      218.69      181.69     18.51 o 
  10   3   3       29.52       61.31     14.57 o 
  11   3   3       37.71       87.23     17.96 o 
   0   4   3     1641.17     1569.89     21.91 o 
   1   4   3      561.15      567.47     14.55 o 
   2   4   3      663.77      677.26     16.82 o 
   3   4   3      905.78      989.09     20.38 o 
   4   4   3      347.11      325.18     14.64 o 
   5   4   3      123.39      143.74     12.32 o 
   6   4   3      126.18      120.43     12.59 o 
   7   4   3       24.11       19.83     11.89 o 
   8   4   3      100.83      107.81     15.27 o 
   9   4   3       61.18       46.92     14.56 o 
  10   4   3       18.42       30.03     14.08 o 
  11   4   3       11.32       31.06     15.71 o 
   0   5   3      604.47      590.25     16.01 o 
   1   5   3     2010.93     1891.22     26.91 o 
   2   5   3      120.58      131.45     10.87 o 
   3   5   3       48.33       35.95     10.18 o 
   4   5   3      481.28      511.52     17.57 o 
   5   5   3      199.12      217.27     14.32 o 
   6   5   3      150.61      174.66     14.05 o 
   7   5   3      176.73      194.04     16.05 o 
   8   5   3      297.65      272.64     19.71 o 
   9   5   3      305.85      302.35     21.44 o 
  10   5   3        5.23       29.88     14.81 o 
  11   5   3       16.66       19.79     14.87 o 
   0   6   3      117.60       91.90     10.11 o 
   1   6   3      374.59      405.22     14.85 o 
   2   6   3     3916.29     4438.99     44.69 o 
   3   6   3     1186.29     1263.33     25.94 o 
   4   6   3      104.93       99.01     11.73 o 
   5   6   3      559.15      556.65     20.35 o 
   6   6   3      749.54      698.64     23.85 o 
   7   6   3      494.05      473.30     22.28 o 
   8   6   3      364.79      339.75     21.20 o 
   9   6   3       49.91       33.40     15.55 o 
  10   6   3       67.18       68.72     17.75 o 
  11   6   3       18.99       22.92     16.67 o 
   0   7   3      308.23      327.81     15.76 o 
   1   7   3      181.47      199.35     12.87 o 
   2   7   3      517.63      545.94     18.62 o 
   3   7   3      492.73      494.36     18.57 o 
   4   7   3       27.81       33.78     10.29 o 
   5   7   3      499.20      491.17     20.35 o 
   6   7   3      133.93      154.63     14.47 o 
   7   7   3      137.51      150.02     15.50 o 
   8   7   3       76.66       80.74     15.73 o 
   9   7   3       31.49       41.22     15.40 o 
  10   7   3       22.50       72.43     15.81 o 
   0   8   3      192.91      190.63     13.64 o 
   1   8   3       57.50       50.34     10.99 o 
   2   8   3      181.96      179.57     13.66 o 
   3   8   3      190.30      193.34     15.04 o 
   4   8   3      645.10      601.68     22.12 o 
   5   8   3      357.89      383.09     19.48 o 
   6   8   3      279.90      265.64     18.33 o 
   7   8   3      153.24      186.69     17.00 o 
   8   8   3      362.01      335.47     23.00 o 
   9   8   3        0.63       12.59     14.04 o 
  10   8   3       34.00       37.27     16.10 o 
   0   9   3      131.01      113.63     12.96 o 
   1   9   3      162.42      176.88     14.14 o 
   2   9   3       52.35       50.58     12.55 o 
   3   9   3      264.24      214.73     17.05 o 
   4   9   3      190.45      222.88     16.29 o 
   5   9   3      150.26      160.06     16.12 o 
   6   9   3      270.67      275.37     19.20 o 
   7   9   3       37.78       34.50     14.94 o 
   8   9   3       42.16       69.20     15.18 o 
   9   9   3        7.82       38.85     15.20 o 
   0  10   3      512.53      562.37     21.49 o 
   1  10   3      233.23      270.67     16.99 o 
   2  10   3      380.79      389.05     19.86 o 
   3  10   3      123.34      119.89     15.74 o 
   4  10   3       18.97       19.44     12.68 o 
   5  10   3      130.27      122.48     16.87 o 
   6  10   3       53.09       56.54     15.13 o 
   7  10   3       36.16       51.17     15.13 o 
   8  10   3       21.81       45.39     15.84 o 
   9  10   3       19.11       22.50     15.57 o 
   0  11   3        1.28      -12.04     12.04 o 
   1  11   3      203.84      190.58     15.77 o 
   2  11   3      392.04      432.44     21.70 o 
   3  11   3      391.92      474.58     22.82 o 
   4  11   3      254.27      265.65     19.43 o 
   5  11   3      172.16      149.58     18.27 o 
   6  11   3       10.72        6.56     14.19 o 
   7  11   3      138.00      141.89     19.25 o 
   8  11   3       32.10       10.68     15.57 o 
   0  12   3     1288.82     1166.95     32.45 o 
   1  12   3        2.77      -13.05     13.05 o 
   2  12   3      178.43      193.04     18.40 o 
   3  12   3        9.96      -13.93     13.93 o 
   4  12   3      211.74      192.57     20.04 o 
   5  12   3       13.52       26.13     16.03 o 
   6  12   3       28.12       21.72     16.95 o 
   7  12   3       23.97       26.21     15.82 o 
   8  12   3        1.26       43.28     15.90 o 
   0  13   3      209.10      198.36     18.37 o 
   1  13   3      139.91      136.78     17.17 o 
   2  13   3      139.59      162.40     18.64 o 
   3  13   3       16.30      -14.39     15.58 o 
   4  13   3        2.13        9.57     14.52 o 
   5  13   3       24.07       37.73     16.28 o 
   6  13   3        6.76      -14.46     14.46 o 
   7  13   3        8.80      -15.05     15.05 o 
   0  14   3        1.78        7.04     14.85 o 
   1  14   3       58.26       81.73     16.65 o 
   2  14   3       18.17       18.65     15.95 o 
   3  14   3       17.24       51.29     15.73 o 
   4  14   3       16.34       38.14     15.90 o 
   5  14   3       17.00        4.94     16.12 o 
   6  14   3        3.83       13.09     15.95 o 
   0  15   3       38.26       18.32     17.06 o 
   1  15   3       18.51       37.88     16.38 o 
   2  15   3       16.86       78.00     16.85 o 
   3  15   3       24.46       -3.66     16.26 o 
   4  15   3       34.72        5.11     16.54 o 
   5  15   3       10.63       25.03     17.44 o 
   0  16   3       21.37       42.75     17.81 o 
   1  16   3       66.89       62.01     20.05 o 
   2  16   3       30.39       17.24     17.90 o 
   3  16   3        4.31       25.86     16.14 o 
   0   0   4     1027.81      969.18     14.65 o 
   1   0   4     5894.06     5689.93     34.76 o 
   2   0   4     1657.88     1691.56     21.11 o 
   3   0   4     2380.94     2374.75     28.02 o 
   4   0   4      387.44      408.17     14.98 o 
   5   0   4     1594.90     1781.04     29.40 o 
   6   0   4      858.36      886.32     23.62 o 
   7   0   4       82.51       77.11     12.96 o 
   8   0   4       52.70       36.76     12.94 o 
   9   0   4      108.36      140.19     16.65 o 
  10   0   4       82.12       28.40     16.41 o 
  11   0   4        3.66       20.60     14.68 o 
   0   1   4    19597.58    20400.02     82.44 o 
   1   1   4      788.60      755.01     14.05 o 
   2   1   4     2697.14     2646.02     26.43 o 
   3   1   4      894.36      951.10     18.92 o 
   4   1   4      480.57      497.69     16.09 o 
   5   1   4      805.59      891.52     21.57 o 
   6   1   4      130.05      134.35     12.61 o 
   7   1   4      182.98      153.60     15.06 o 
   8   1   4      213.89      191.79     16.58 o 
   9   1   4      103.52       73.06     15.77 o 
  10   1   4      202.17      191.57     19.32 o 
  11   1   4       16.98      -15.71     15.71 o 
   0   2   4      947.92      828.47     15.29 o 
   1   2   4     1742.25     1647.58     20.83 o 
   2   2   4     2527.37     2560.05     27.62 o 
   3   2   4     1194.74     1278.00     21.93 o 
   4   2   4      637.22      632.87     18.03 o 
   5   2   4      598.58      603.93     19.23 o 
   6   2   4       26.31       14.50     10.84 o 
   7   2   4       24.51       29.68     11.03 o 
   8   2   4       25.08       51.63     12.57 o 
   9   2   4       96.13       88.28     15.94 o 
  10   2   4        2.94       13.03     14.46 o 
  11   2   4       44.29       13.95     16.39 o 
   0   3   4     1380.65     1341.77     19.82 o 
   1   3   4     4825.06     4647.78     35.51 o 
   2   3   4      419.29      439.48     14.04 o 
   3   3   4      451.00      513.86     15.63 o 
   4   3   4     2491.35     2536.75     33.50 o 
   5   3   4      117.24      145.19     11.99 o 
   6   3   4       94.19       68.84     11.95 o 
   7   3   4      481.34      478.80     20.60 o 
   8   3   4      203.59      239.00     17.43 o 
   9   3   4       93.35       79.48     15.13 o 
  10   3   4        8.27       -3.90     14.30 o 
  11   3   4        5.09       15.60     14.32 o 
   0   4   4     1503.59     1399.54     22.81 o 
   1   4   4      139.76      133.51     10.15 o 
   2   4   4      457.13      462.73     15.46 o 
   3   4   4      609.35      648.12     17.82 o 
   4   4   4      368.65      446.45     16.35 o 
   5   4   4      154.21      170.31     12.76 o 
   6   4   4      145.69      140.54     14.06 o 
   7   4   4      216.39      250.22     17.34 o 
   8   4   4      363.67      338.07     20.54 o 
   9   4   4       12.71       12.83     13.12 o 
  10   4   4       11.82        7.81     14.45 o 
  11   4   4        9.22       43.15     15.82 o 
   0   5   4       82.76       71.38      9.95 o 
   1   5   4      966.11      970.42     19.91 o 
   2   5   4      923.82     1059.98     21.78 o 
   3   5   4      782.09      784.14     19.76 o 
   4   5   4       24.57       44.11     10.35 o 
   5   5   4      331.90      286.30     15.89 o 
   6   5   4      642.04      643.98     22.58 o 
   7   5   4      436.70      425.51     21.50 o 
   8   5   4       86.37      108.19     15.05 o 
   9   5   4      250.68      254.21     21.18 o 
  10   5   4        5.21       20.66     14.43 o 
  11   5   4        8.89        5.27     15.92 o 
   0   6   4      273.87      251.01     13.61 o 
   1   6   4      306.60      301.89     13.78 o 
   2   6   4     1399.74     1527.27     27.21 o 
   3   6   4       81.73       72.26     10.83 o 
   4   6   4      429.86      457.11     17.83 o 
   5   6   4       62.09       72.58     12.26 o 
   6   6   4      196.25      199.92     15.72 o 
   7   6   4       13.04       18.01     11.74 o 
   8   6   4      297.90      259.29     20.41 o 
   9   6   4       30.58       47.25     14.91 o 
  10   6   4       11.26       29.00     15.69 o 
   0   7   4       18.93       -3.73      9.35 o 
   1   7   4      339.81      319.89     14.97 o 
   2   7   4      760.93      732.67     21.49 o 
   3   7   4      492.14      527.24     19.39 o 
   4   7   4       18.52       26.52     10.57 o 
   5   7   4      346.05      337.91     17.91 o 
   6   7   4       28.20       56.40     13.20 o 
   7   7   4      175.32      224.90     17.52 o 
   8   7   4      274.75      280.18     20.70 o 
   9   7   4      162.59      149.01     18.75 o 
  10   7   4        4.02      -13.73     13.73 o 
   0   8   4      130.62      137.12     12.24 o 
   1   8   4      244.41      191.79     13.88 o 
   2   8   4      177.31      177.79     14.03 o 
   3   8   4      199.77      218.53     15.41 o 
   4   8   4       84.28       86.63     13.97 o 
   5   8   4       94.38       83.65     14.14 o 
   6   8   4      197.60      190.61     16.99 o 
   7   8   4      154.97      169.73     18.05 o 
   8   8   4       44.93       42.92     15.64 o 
   9   8   4       91.68      103.72     18.69 o 
  10   8   4       19.10       35.25     17.06 o 
   0   9   4      405.23      387.52     18.27 o 
   1   9   4      116.21      111.34     12.94 o 
   2   9   4       51.72       59.24     12.63 o 
   3   9   4      160.15      182.02     15.50 o 
   4   9   4       20.24       24.44     12.22 o 
   5   9   4      140.55      157.43     15.68 o 
   6   9   4       35.04       56.99     13.14 o 
   7   9   4      128.12      128.36     17.55 o 
   8   9   4       71.74       19.96     15.88 o 
   9   9   4       13.11       52.95     16.21 o 
   0  10   4      199.04      192.82     16.23 o 
   1  10   4      119.66      107.76     14.01 o 
   2  10   4      181.44      182.02     16.38 o 
   3  10   4      141.68      143.97     15.81 o 
   4  10   4      250.05      236.90     18.35 o 
   5  10   4       11.92       13.84     13.45 o 
   6  10   4       36.35       23.75     13.91 o 
   7  10   4       29.82       34.17     15.20 o 
   8  10   4       51.26      101.03     17.86 o 
   9  10   4       32.52       -2.46     15.36 o 
   0  11   4      202.65      228.96     17.58 o 
   1  11   4      133.25      130.37     16.12 o 
   2  11   4      102.80      124.40     16.76 o 
   3  11   4      117.34      125.60     16.34 o 
   4  11   4      260.08      248.96     19.07 o 
   5  11   4       17.83       19.70     13.38 o 
   6  11   4       49.54       73.08     17.06 o 
   7  11   4       22.27       26.24     15.57 o 
   8  11   4       42.14       42.27     16.60 o 
   0  12   4       12.22       41.55     12.83 o 
   1  12   4      523.72      519.60     23.65 o 
   2  12   4      239.27      214.28     19.40 o 
   3  12   4      100.45       76.70     16.36 o 
   4  12   4       84.91      106.86     17.50 o 
   5  12   4       59.04       84.07     16.73 o 
   6  12   4       73.08       15.60     16.36 o 
   7  12   4       13.87       52.75     16.03 o 
   8  12   4        6.06      -16.67     16.67 o 
   0  13   4        0.45       26.94     13.67 o 
   1  13   4      172.02      201.86     19.03 o 
   2  13   4      185.44      108.85     19.27 o 
   3  13   4      137.31      132.46     19.48 o 
   4  13   4       72.92       80.50     17.13 o 
   5  13   4       18.52       24.28     16.01 o 
   6  13   4       56.50       84.29     18.32 o 
   7  13   4        0.21        1.34     15.99 o 
   0  14   4        6.22       11.71     15.93 o 
   1  14   4        2.18       -1.51     15.81 o 
   2  14   4        0.09        6.93     14.83 o 
   3  14   4        7.23      -14.63     14.63 o 
   4  14   4        5.01       -7.72     15.95 o 
   5  14   4        4.29       -4.19     15.68 o 
   6  14   4        3.46       57.82     16.34 o 
   0  15   4        1.51       -6.36     15.66 o 
   1  15   4       48.91       82.87     17.74 o 
   2  15   4       22.94        8.27     17.77 o 
   3  15   4       53.10       16.93     17.11 o 
   4  15   4        7.20        9.02     16.36 o 
   0  16   4        2.57       24.79     17.94 o 
   1  16   4        2.77        2.08     16.52 o 
   2  16   4        1.58       27.62     17.07 o 
   1   0   5      563.62      563.28     13.95 o 
   2   0   5     1751.73     1756.01     23.30 o 
   3   0   5     1715.91     1786.02     25.66 o 
   4   0   5       74.00       81.74     10.40 o 
   5   0   5     1376.00     1404.94     27.04 o 
   6   0   5        0.65       -6.25      8.93 o 
   7   0   5        6.15        5.88     11.34 o 
   8   0   5       86.15       90.18     13.64 o 
   9   0   5      110.56       95.09     15.57 o 
  10   0   5        0.02      -13.82     13.82 o 
  11   0   5       57.84       42.79     16.93 o 
   0   1   5     1659.36     1422.02     20.12 o 
   1   1   5     1393.61     1266.85     18.96 o 
   2   1   5     3258.43     3106.24     30.38 o 
   3   1   5       10.53       33.04      8.66 o 
   4   1   5     4225.71     4590.36     44.27 o 
   5   1   5      130.98      132.27     11.93 o 
   6   1   5      294.62      296.79     15.78 o 
   7   1   5      215.24      219.28     15.65 o 
   8   1   5      177.25      155.19     16.01 o 
   9   1   5       38.46       71.24     14.74 o 
  10   1   5       29.79       40.08     15.24 o 
  11   1   5       17.22       -3.75     15.33 o 
   0   2   5    12517.32    12996.05     66.35 o 
   1   2   5     2364.66     2151.37     25.28 o 
   2   2   5      788.82      799.76     17.58 o 
   3   2   5     4152.13     4405.52     40.42 o 
   4   2   5      797.51      859.47     20.59 o 
   5   2   5      154.73      138.36     12.54 o 
   6   2   5       83.16       88.93     12.19 o 
   7   2   5        4.05       10.14     10.25 o 
   8   2   5       96.00      100.95     14.45 o 
   9   2   5       47.26       35.73     13.49 o 
  10   2   5       12.81       11.16     14.41 o 
  11   2   5       15.28       31.57     15.92 o 
   0   3   5      306.41      320.65     12.73 o 
   1   3   5      974.16      925.48     18.65 o 
   2   3   5      264.34      258.36     12.75 o 
   3   3   5     1608.50     1653.03     26.39 o 
   4   3   5      572.61      573.78     18.54 o 
   5   3   5      164.86      179.84     13.42 o 
   6   3   5      399.43      384.82     18.26 o 
   7   3   5       19.75       42.97     11.78 o 
   8   3   5        6.23        8.49     12.18 o 
   9   3   5       82.11       67.07     15.97 o 
  10   3   5       20.97       25.40     16.21 o 
  11   3   5        0.02      -13.34     13.34 o 
   0   4   5      326.51      379.63     13.76 o 
   1   4   5     1756.27     1725.67     25.33 o 
   2   4   5      304.63      298.19     13.43 o 
   3   4   5      613.31      623.33     18.10 o 
   4   4   5      502.50      520.15     17.94 o 
   5   4   5        0.31       -1.03      9.67 o 
   6   4   5      507.04      515.33     20.59 o 
   7   4   5      158.34      158.67     16.03 o 
   8   4   5      173.69      194.35     17.32 o 
   9   4   5       56.65       92.01     15.79 o 
  10   4   5      125.08      122.58     18.68 o 
  11   4   5       31.12       20.35     18.25 o 
   0   5   5      202.45      192.39     11.88 o 
   1   5   5      129.35      105.81     10.65 o 
   2   5   5     1250.90     1374.41     25.47 o 
   3   5   5     1713.69     1872.17     30.65 o 
   4   5   5       18.26       -9.58      9.58 o 
   5   5   5      307.02      283.94     16.20 o 
   6   5   5      468.95      440.13     20.55 o 
   7   5   5       12.65       -1.82     11.49 o 
   8   5   5      274.84      289.54     19.95 o 
   9   5   5       16.69       13.34     14.19 o 
  10   5   5       36.91       17.11     15.81 o 
  11   5   5       22.05       38.08     16.15 o 
   0   6   5       29.15       36.94      9.69 o 
   1   6   5      423.71      418.22     15.69 o 
   2   6   5      422.99      455.34     17.66 o 
   3   6   5       71.52       74.33     11.45 o 
   4   6   5      115.58      127.35     13.31 o 
   5   6   5       71.21       41.65     11.43 o 
   6   6   5      344.59      343.91     19.24 o 
   7   6   5       61.75       57.00     14.41 o 
   8   6   5        1.97       14.32     13.07 o 
   9   6   5      146.10      148.05     18.40 o 
  10   6   5       34.05       20.88     15.14 o 
   0   7   5        0.88       -9.69      9.69 o 
   1   7   5      458.27      476.38     17.55 o 
   2   7   5       89.95       98.78     12.06 o 
   3   7   5       36.79       27.66     10.92 o 
   4   7   5       87.88       97.75     12.63 o 
   5   7   5      129.53      126.55     14.54 o 
   6   7   5      446.99      456.12     22.27 o 
   7   7   5      384.29      340.69     21.07 o 
   8   7   5       78.22      109.77     15.97 o 
   9   7   5      109.22       90.87     18.01 o 
  10   7   5        1.10       -6.23     15.35 o 
   0   8   5        5.61       16.54     10.14 o 
   1   8   5       70.97       80.36     11.84 o 
   2   8   5      134.26      142.36     13.79 o 
   3   8   5      128.18      132.41     14.01 o 
   4   8   5      335.80      354.52     18.63 o 
   5   8   5      112.64       87.77     15.00 o 
   6   8   5       35.78       36.83     13.05 o 
   7   8   5      106.72      128.58     17.00 o 
   8   8   5       46.19       68.66     16.82 o 
   9   8   5       44.96        7.94     15.88 o 
  10   8   5       22.32       28.06     16.74 o 
   0   9   5      150.31      194.87     14.60 o 
   1   9   5      365.78      333.83     17.62 o 
   2   9   5      209.24      204.39     15.81 o 
   3   9   5      467.48      440.22     21.60 o 
   4   9   5      365.78      351.66     19.53 o 
   5   9   5      278.54      267.47     19.47 o 
   6   9   5        5.76        4.15     12.57 o 
   7   9   5      101.04      102.40     17.39 o 
   8   9   5       75.73       28.29     16.27 o 
   9   9   5       11.92       -3.29     14.74 o 
   0  10   5      507.13      474.80     21.04 o 
   1  10   5      302.03      284.18     17.30 o 
   2  10   5      225.19      247.08     17.93 o 
   3  10   5      610.37      627.94     24.49 o 
   4  10   5       57.72       23.99     13.71 o 
   5  10   5      170.04      189.29     17.81 o 
   6  10   5      116.94      124.29     16.84 o 
   7  10   5       27.57        8.51     15.47 o 
   8  10   5       98.81       95.76     18.53 o 
   9  10   5       19.54       49.25     17.06 o 
   0  11   5        0.57      -13.10     13.10 o 
   1  11   5      927.86      847.86     28.09 o 
   2  11   5       10.17        5.77     13.43 o 
   3  11   5       51.97       88.77     15.35 o 
   4  11   5      125.97      109.92     16.62 o 
   5  11   5       12.07        7.55     14.30 o 
   6  11   5       39.71      -15.88     15.88 o 
   7  11   5       38.51       50.36     16.27 o 
   8  11   5       36.06       60.21     16.60 o 
   0  12   5       75.15      120.70     15.79 o 
   1  12   5      390.00      440.67     22.64 o 
   2  12   5       19.75       11.69     14.17 o 
   3  12   5       48.44       55.30     15.68 o 
   4  12   5        5.86       57.54     14.72 o 
   5  12   5       17.92       -8.56     14.83 o 
   6  12   5       11.50        5.09     15.38 o 
   7  12   5       53.81       15.20     17.57 o 
   0  13   5      110.86      111.70     17.88 o 
   1  13   5      122.44      106.61     18.60 o 
   2  13   5      120.42      117.88     18.33 o 
   3  13   5       27.64       32.77     15.07 o 
   4  13   5        8.38        7.39     14.54 o 
   5  13   5       70.19       65.03     16.82 o 
   6  13   5        0.29        5.02     15.07 o 
   0  14   5        0.16       23.45     15.93 o 
   1  14   5        0.68       -8.14     15.71 o 
   2  14   5       88.11      100.14     18.97 o 
   3  14   5        4.21       34.51     16.50 o 
   4  14   5       10.46       48.83     16.23 o 
   5  14   5       14.05       60.98     16.60 o 
   0  15   5        0.14      -15.92     15.92 o 
   1  15   5       13.83        6.51     17.17 o 
   2  15   5       13.27      -16.56     16.56 o 
   3  15   5        6.76       56.77     17.75 o 
   4  15   5       12.47       25.42     17.29 o 
   0  16   5       12.11       23.08     17.26 o 
   1  16   5       12.37      -14.48     17.94 o 
   2  16   5        6.20        9.35     16.85 o 
   0   0   6      174.19      177.27     10.94 o 
   1   0   6     1056.33      985.73     18.18 o 
   2   0   6     1190.48     1164.55     20.63 o 
   3   0   6      292.44      319.13     14.15 o 
   4   0   6     1564.87     1685.59     27.96 o 
   5   0   6       18.33       45.80      9.69 o 
   6   0   6      274.18      267.08     16.24 o 
   7   0   6      211.25      233.99     16.22 o 
   8   0   6       14.37       33.54     11.84 o 
   9   0   6       80.37       71.44     14.15 o 
  10   0   6       29.15      -14.79     14.89 o 
  11   0   6        3.82       -0.18     15.51 o 
   0   1   6      307.17      305.09     12.31 o 
   1   1   6     2159.22     2024.32     26.02 o 
   2   1   6     2789.67     2698.02     30.27 o 
   3   1   6     1379.23     1353.44     23.92 o 
   4   1   6      786.18      790.24     20.61 o 
   5   1   6      199.05      163.25     13.20 o 
   6   1   6      387.62      419.95     18.87 o 
   7   1   6       19.14       48.21     11.39 o 
   8   1   6      303.92      275.98     18.63 o 
   9   1   6       78.34       78.96     15.59 o 
  10   1   6      116.14      134.49     18.16 o 
  11   1   6       18.55       63.68     16.28 o 
   0   2   6      318.25      279.83     12.44 o 
   1   2   6     5130.24     4941.50     42.58 o 
   2   2   6      139.55      161.16     11.14 o 
   3   2   6     2585.55     2770.00     34.17 o 
   4   2   6      313.31      342.30     15.05 o 
   5   2   6      360.41      383.54     16.79 o 
   6   2   6        3.27       -9.57      9.57 o 
   7   2   6       22.87      -11.47     11.47 o 
   8   2   6       26.78       34.06     12.61 o 
   9   2   6       29.78       54.71     14.63 o 
  10   2   6       17.41       26.98     15.82 o 
  11   2   6        9.89       42.32     15.01 o 
   0   3   6     2299.20     2228.58     28.25 o 
   1   3   6     1297.20     1294.23     21.91 o 
   2   3   6      241.41      272.29     13.17 o 
   3   3   6     2069.68     2303.50     31.93 o 
   4   3   6       33.19       33.74      9.87 o 
   5   3   6      133.28      149.14     13.14 o 
   6   3   6        6.17       -4.63      9.87 o 
   7   3   6      297.03      341.92     18.59 o 
   8   3   6       58.96       70.82     13.33 o 
   9   3   6       43.04       50.45     14.74 o 
  10   3   6       20.90        6.67     14.37 o 
  11   3   6        6.66       10.75     15.03 o 
   0   4   6       30.43       -2.48      9.24 o 
   1   4   6     1280.79     1215.80     23.18 o 
   2   4   6      458.66      470.34     16.53 o 
   3   4   6      132.38      122.50     11.86 o 
   4   4   6     1791.35     1751.83     31.12 o 
   5   4   6      791.94      774.29     23.07 o 
   6   4   6       41.93       35.42     11.80 o 
   7   4   6      219.62      231.27     17.28 o 
   8   4   6       48.71       88.72     14.23 o 
   9   4   6       33.70       56.88     13.95 o 
  10   4   6       92.86       48.29     16.76 o 
  11   4   6       14.04        6.49     15.90 o 
   0   5   6       13.36       27.44      9.63 o 
   1   5   6      748.33      708.71     19.12 o 
   2   5   6      163.92      145.84     12.47 o 
   3   5   6      260.42      291.11     14.93 o 
   4   5   6      938.66      923.96     24.02 o 
   5   5   6      131.42      144.12     14.17 o 
   6   5   6       66.59       65.69     13.36 o 
   7   5   6        9.27       18.18     12.15 o 
   8   5   6      135.63      146.71     17.28 o 
   9   5   6        5.15      -11.21     14.15 o 
  10   5   6       28.03       64.73     16.49 o 
   0   6   6      209.06      198.74     13.26 o 
   1   6   6      381.68      361.02     15.47 o 
   2   6   6      572.47      609.84     19.99 o 
   3   6   6     1014.46     1048.19     25.79 o 
   4   6   6      992.30     1021.12     26.67 o 
   5   6   6      111.41      136.82     13.99 o 
   6   6   6       91.50       53.91     13.47 o 
   7   6   6      620.93      606.35     25.63 o 
   8   6   6      174.13      215.78     20.04 o 
   9   6   6        0.92      -14.24     14.24 o 
  10   6   6        0.26       -7.22     16.19 o 
   0   7   6     1171.82     1107.24     25.05 o 
   1   7   6      409.05      379.91     16.56 o 
   2   7   6      185.51      204.21     14.38 o 
   3   7   6      118.78      132.87     13.42 o 
   4   7   6      272.78      296.67     17.14 o 
   5   7   6      181.74      192.91     16.45 o 
   6   7   6      497.50      466.27     22.46 o 
   7   7   6       58.12       91.92     15.64 o 
   8   7   6       48.03       85.72     15.70 o 
   9   7   6      101.99      141.46     19.01 o 
  10   7   6       10.94      -12.04     14.98 o 
   0   8   6      367.90      357.94     17.14 o 
   1   8   6      336.86      321.32     16.61 o 
   2   8   6      650.30      697.46     23.06 o 
   3   8   6      195.20      204.92     16.11 o 
   4   8   6      161.77      167.09     15.53 o 
   5   8   6      335.91      316.34     19.57 o 
   6   8   6       41.71       37.16     14.34 o 
   7   8   6      105.28      130.58     17.11 o 
   8   8   6       37.51       29.92     15.03 o 
   9   8   6       63.27       45.07     16.21 o 
   0   9   6        1.22        4.63     11.47 o 
   1   9   6       24.32       22.70     11.34 o 
   2   9   6      341.86      345.55     19.03 o 
   3   9   6     1001.91     1052.22     29.42 o 
   4   9   6      327.43      317.57     18.92 o 
   5   9   6       27.02       41.63     13.75 o 
   6   9   6       17.27        0.00     13.20 o 
   7   9   6       21.62       33.17     15.44 o 
   8   9   6       30.92       66.14     16.54 o 
   9   9   6       26.65       28.01     17.55 o 
   0  10   6      747.22      696.06     24.88 o 
   1  10   6       55.80       82.91     14.26 o 
   2  10   6      186.12      194.12     17.35 o 
   3  10   6      196.16      235.41     18.35 o 
   4  10   6       33.11       33.34     14.39 o 
   5  10   6       16.12       13.20     13.80 o 
   6  10   6      213.88      237.63     20.15 o 
   7  10   6      147.46      156.80     20.28 o 
   8  10   6       38.96       63.04     17.40 o 
   0  11   6      454.70      416.09     22.48 o 
   1  11   6      642.38      637.17     25.06 o 
   2  11   6       53.45       56.98     14.41 o 
   3  11   6      167.08      153.44     18.09 o 
   4  11   6      117.64       96.43     16.67 o 
   5  11   6       28.23       75.22     15.27 o 
   6  11   6        5.82       -8.33     14.63 o 
   7  11   6       56.41       62.54     17.41 o 
   8  11   6       13.90       27.16     16.15 o 
   0  12   6      186.39      161.74     17.85 o 
   1  12   6      162.74      143.42     18.13 o 
   2  12   6       32.70       64.77     15.93 o 
   3  12   6      113.60      139.40     18.55 o 
   4  12   6       53.97       26.12     16.54 o 
   5  12   6        0.90      -14.37     14.37 o 
   6  12   6       46.56       56.07     17.18 o 
   7  12   6       64.06       58.89     18.86 o 
   0  13   6        4.12       20.66     15.35 o 
   1  13   6       62.86       74.93     16.43 o 
   2  13   6       36.46        9.23     15.46 o 
   3  13   6       20.94      -15.35     15.35 o 
   4  13   6        3.04        7.39     15.79 o 
   5  13   6       34.49       42.93     16.74 o 
   6  13   6       21.27       -1.30     16.21 o 
   0  14   6       36.55       28.49     16.54 o 
   1  14   6       55.40       75.32     18.05 o 
   2  14   6       43.74       24.17     16.61 o 
   3  14   6       17.16        9.34     16.17 o 
   4  14   6       26.26       12.06     16.38 o 
   5  14   6        9.80       -9.74     16.63 o 
   0  15   6        0.30        7.50     16.26 o 
   1  15   6       26.81       46.79     16.71 o 
   2  15   6        0.59       42.56     16.54 o 
   3  15   6       17.94       44.86     17.28 o 
   4  15   6       16.97       34.85     17.13 o 
   0  16   6        0.14      -16.72     16.72 o 
   1   0   7      275.56      307.83     12.67 o 
   2   0   7      954.00     1013.65     20.31 o 
   3   0   7       81.55       97.65     10.83 o 
   4   0   7      645.05      650.49     19.55 o 
   5   0   7      686.18      713.11     21.17 o 
   6   0   7      563.29      560.36     21.47 o 
   7   0   7        3.24       15.99     11.16 o 
   8   0   7        0.11       25.36     11.56 o 
   9   0   7       27.06       32.64     15.46 o 
  10   0   7       10.19       -6.93     15.03 o 
  11   0   7       17.84       34.00     14.81 o 
   0   1   7     3377.40     3412.19     35.18 o 
   1   1   7     2857.77     2777.29     32.55 o 
   2   1   7       90.99      105.52     10.50 o 
   3   1   7      519.58      523.20     17.12 o 
   4   1   7      233.42      240.93     13.63 o 
   5   1   7      236.66      278.11     15.13 o 
   6   1   7      168.64      132.13     13.86 o 
   7   1   7      214.55      217.99     16.53 o 
   8   1   7      361.61      356.18     20.65 o 
   9   1   7       28.76       27.88     14.17 o 
  10   1   7        1.91      -14.98     14.98 o 
  11   1   7       21.86       29.90     16.01 o 
   0   2   7     4654.10     4854.90     41.55 o 
   1   2   7      224.08      211.54     11.70 o 
   2   2   7      400.22      453.02     15.71 o 
   3   2   7      848.98      945.41     22.23 o 
   4   2   7      170.13      155.91     12.70 o 
   5   2   7       96.38       58.97     11.27 o 
   6   2   7      309.00      305.67     17.67 o 
   7   2   7       35.87       23.38     12.30 o 
   8   2   7      109.03      148.19     15.22 o 
   9   2   7       13.98       16.89     14.32 o 
  10   2   7       17.25       27.68     14.61 o 
  11   2   7       71.94       96.97     18.14 o 
   0   3   7     3304.60     3511.79     38.07 o 
   1   3   7     2097.57     1963.14     27.95 o 
   2   3   7      309.81      305.83     14.35 o 
   3   3   7      659.49      630.75     18.82 o 
   4   3   7      136.76      140.73     12.63 o 
   5   3   7      177.48      173.41     14.25 o 
   6   3   7       25.83       13.56     11.85 o 
   7   3   7      116.18      112.85     14.39 o 
   8   3   7       55.91       63.59     13.66 o 
   9   3   7       22.08       26.43     14.72 o 
  10   3   7        8.11      -15.44     15.44 o 
  11   3   7       29.88        2.13     17.22 o 
   0   4   7     4630.39     4847.46     48.17 o 
   1   4   7     1775.71     1746.17     28.58 o 
   2   4   7      706.37      696.02     20.18 o 
   3   4   7       53.11       64.42     11.06 o 
   4   4   7       43.06       65.51     11.25 o 
   5   4   7      152.05      117.47     13.51 o 
   6   4   7       55.01       44.07     12.13 o 
   7   4   7       39.35       26.69     12.19 o 
   8   4   7       46.21       31.87     14.10 o 
   9   4   7       84.96      103.32     17.28 o 
  10   4   7       30.63        2.57     16.03 o 
   0   5   7       62.90       46.50     10.15 o 
   1   5   7      427.89      433.97     16.41 o 
   2   5   7      666.99      779.52     21.48 o 
   3   5   7       65.44       98.67     11.75 o 
   4   5   7      605.85      586.79     21.57 o 
   5   5   7       53.44       20.95     11.78 o 
   6   5   7      158.04      137.62     15.11 o 
   7   5   7      173.88      157.60     16.77 o 
   8   5   7       78.54       72.14     15.99 o 
   9   5   7        2.43       15.58     13.97 o 
  10   5   7       55.40       60.58     17.63 o 
   0   6   7     2476.20     2412.30     35.45 o 
   1   6   7      313.59      304.63     15.49 o 
   2   6   7      166.83      162.89     14.06 o 
   3   6   7      291.52      346.22     17.49 o 
   4   6   7       16.71       32.14     11.52 o 
   5   6   7      557.70      567.32     22.54 o 
   6   6   7      384.22      366.24     20.17 o 
   7   6   7       96.16       65.25     15.04 o 
   8   6   7      142.31      123.58     18.16 o 
   9   6   7      151.68      179.02     19.17 o 
  10   6   7       25.58       22.66     16.38 o 
   0   7   7       90.43       77.90     12.15 o 
   1   7   7        0.80        7.74     10.00 o 
   2   7   7        0.41       11.27     10.59 o 
   3   7   7      285.86      317.68     17.41 o 
   4   7   7      153.83      137.54     14.74 o 
   5   7   7      402.57      381.25     20.62 o 
   6   7   7      190.71      172.79     17.41 o 
   7   7   7      215.33      214.12     18.09 o 
   8   7   7       47.26       91.33     15.99 o 
   9   7   7        7.33        8.82     15.99 o 
  10   7   7       39.63       33.52     17.26 o 
   0   8   7      137.62      165.27     14.14 o 
   1   8   7      188.46      166.37     14.69 o 
   2   8   7       62.01       61.30     12.61 o 
   3   8   7      627.24      624.23     23.37 o 
   4   8   7      300.86      236.56     18.88 o 
   5   8   7       75.10       72.97     14.41 o 
   6   8   7       64.64       75.17     14.83 o 
   7   8   7       27.73       54.09     15.22 o 
   8   8   7       36.18      -15.13     15.13 o 
   9   8   7       20.88       18.78     15.24 o 
   0   9   7      118.47      127.72     14.19 o 
   1   9   7       93.62      104.07     14.02 o 
   2   9   7      102.89      103.52     15.61 o 
   3   9   7      530.35      576.30     24.08 o 
   4   9   7      208.10      214.00     17.70 o 
   5   9   7       95.08      136.46     15.73 o 
   6   9   7       58.98       54.31     15.95 o 
   7   9   7      197.94      191.28     20.17 o 
   8   9   7       35.67       15.05     16.01 o 
   9   9   7       32.48       -6.21     16.82 o 
   0  10   7       15.82       -2.06     13.21 o 
   1  10   7      524.80      463.45     22.17 o 
   2  10   7      546.11      487.72     23.82 o 
   3  10   7      296.83      330.49     20.46 o 
   4  10   7       61.74       51.50     15.16 o 
   5  10   7       13.42        2.89     12.77 o 
   6  10   7        7.93        8.23     14.98 o 
   7  10   7       34.34        9.69     16.01 o 
   8  10   7       17.41        7.72     16.34 o 
   0  11   7      725.83      710.02     26.99 o 
   1  11   7      376.60      386.35     21.66 o 
   2  11   7      210.34      159.70     18.49 o 
   3  11   7      110.51      157.23     17.15 o 
   4  11   7       15.07       17.61     14.48 o 
   5  11   7        1.42      -13.78     13.78 o 
   6  11   7        5.81       23.51     14.70 o 
   7  11   7       34.34       56.11     17.83 o 
   8  11   7       90.60       95.12     19.34 o 
   0  12   7      312.49      332.14     21.66 o 
   1  12   7       18.65       65.74     14.34 o 
   2  12   7        0.13      -14.39     14.39 o 
   3  12   7       47.05       27.97     15.64 o 
   4  12   7       76.65      104.01     17.09 o 
   5  12   7       24.47       -2.59     14.17 o 
   6  12   7       18.36       39.68     17.79 o 
   7  12   7        2.91      -14.70     14.70 o 
   0  13   7        8.34       69.21     15.88 o 
   1  13   7       56.81       96.22     17.53 o 
   2  13   7       11.89      -11.56     15.11 o 
   3  13   7       51.77       31.78     16.34 o 
   4  13   7       10.91       26.59     15.42 o 
   5  13   7        0.77       18.32     15.18 o 
   6  13   7       13.73       53.76     17.15 o 
   0  14   7        2.86      -10.68     16.06 o 
   1  14   7       19.95       -1.60     16.91 o 
   2  14   7        4.06      -15.33     17.39 o 
   3  14   7       75.75      107.23     18.34 o 
   4  14   7       15.44      -10.13     15.75 o 
   5  14   7        9.12       40.78     17.59 o 
   0  15   7       11.23      -16.65     16.65 o 
   1  15   7        9.71       32.47     18.03 o 
   2  15   7       41.24       77.87     18.14 o 
   3  15   7       39.01       35.51     18.82 o 
   0   0   8      302.90      326.19     13.76 o 
   1   0   8     3344.42     3379.59     36.72 o 
   2   0   8      356.77      388.56     15.07 o 
   3   0   8      120.18       89.91     11.51 o 
   4   0   8     1145.67     1128.70     25.74 o 
   5   0   8        1.38       -9.83      9.83 o 
   6   0   8       62.00       71.17     12.20 o 
   7   0   8      312.30      332.09     19.23 o 
   8   0   8      167.55      144.25     16.09 o 
   9   0   8        8.44       26.87     15.14 o 
  10   0   8        0.64       10.42     14.17 o 
  11   0   8        7.19      -15.79     15.79 o 
   0   1   8     1336.31     1392.60     24.80 o 
   1   1   8     1812.49     1747.45     28.48 o 
   2   1   8      285.01      279.57     13.26 o 
   3   1   8      275.78      257.22     14.11 o 
   4   1   8      150.56      174.32     13.49 o 
   5   1   8      284.77      286.32     16.44 o 
   6   1   8      141.57      141.03     14.36 o 
   7   1   8       77.72       42.77     13.22 o 
   8   1   8       35.03       19.30     13.40 o 
   9   1   8       68.57       65.49     15.97 o 
  10   1   8       11.26       11.95     15.42 o 
   0   2   8      944.55      980.14     20.73 o 
   1   2   8      252.09      278.28     13.54 o 
   2   2   8     1442.16     1413.63     25.91 o 
   3   2   8       43.39       57.95     10.92 o 
   4   2   8      505.43      533.36     19.39 o 
   5   2   8       16.31       22.79     10.55 o 
   6   2   8        3.79        2.92     11.84 o 
   7   2   8      169.35      140.50     16.75 o 
   8   2   8      103.25      112.56     14.85 o 
   9   2   8      197.96      192.60     20.44 o 
  10   2   8      102.09      119.60     18.47 o 
   0   3   8       57.86       55.05     10.24 o 
   1   3   8       94.27      126.77     11.29 o 
   2   3   8     1322.69     1393.23     26.85 o 
   3   3   8      563.49      639.57     20.19 o 
   4   3   8      165.78      181.48     13.27 o 
   5   3   8       79.00       76.87     12.87 o 
   6   3   8        8.36      -11.65     11.65 o 
   7   3   8       37.96       24.19     12.33 o 
   8   3   8       37.96       33.85     14.85 o 
   9   3   8       10.49       25.95     14.56 o 
  10   3   8        5.48       32.57     14.72 o 
   0   4   8     1023.41     1034.15     23.20 o 
   1   4   8     1042.45     1081.76     23.68 o 
   2   4   8     1658.83     1846.48     31.10 o 
   3   4   8      368.18      329.47     16.00 o 
   4   4   8      846.80      843.92     23.95 o 
   5   4   8      370.46      375.28     18.59 o 
   6   4   8       99.01      107.66     13.31 o 
   7   4   8       93.53       58.29     14.15 o 
   8   4   8       19.78       -2.70     13.12 o 
   9   4   8       14.27        2.35     15.38 o 
  10   4   8        9.13       35.86     15.93 o 
   0   5   8      830.52      851.70     21.97 o 
   1   5   8       32.13       22.28     10.68 o 
   2   5   8      527.71      593.26     20.02 o 
   3   5   8      319.72      351.14     16.94 o 
   4   5   8      249.81      253.62     15.50 o 
   5   5   8       86.56       83.01     13.11 o 
   6   5   8       94.70      124.64     14.63 o 
   7   5   8      202.41      221.05     18.62 o 
   8   5   8       46.46       48.76     15.00 o 
   9   5   8       22.38       13.47     15.14 o 
  10   5   8        5.35      -14.65     14.65 o 
   0   6   8       64.71       56.24     12.66 o 
   1   6   8      202.29      218.89     14.41 o 
   2   6   8      147.15      175.11     14.47 o 
   3   6   8      276.05      271.42     16.84 o 
   4   6   8      197.97      184.59     15.90 o 
   5   6   8      288.49      298.05     18.68 o 
   6   6   8       49.44       38.08     13.45 o 
   7   6   8        9.14        0.35     13.62 o 
   8   6   8       61.62       56.85     15.03 o 
   9   6   8       14.97       24.06     16.45 o 
  10   6   8       13.89       84.17     17.48 o 
   0   7   8       12.78       17.35     10.84 o 
   1   7   8      192.36      182.55     14.40 o 
   2   7   8      105.13      120.31     14.04 o 
   3   7   8      402.73      427.06     19.75 o 
   4   7   8      391.18      421.16     20.54 o 
   5   7   8      238.25      243.06     17.94 o 
   6   7   8      265.37      253.51     19.75 o 
   7   7   8       39.61       30.38     14.85 o 
   8   7   8      170.59      159.28     19.43 o 
   9   7   8       10.23       17.07     15.46 o 
   0   8   8      125.93      120.26     14.26 o 
   1   8   8      512.72      501.07     20.75 o 
   2   8   8       48.68       31.21     12.83 o 
   3   8   8      380.65      404.44     20.60 o 
   4   8   8       46.38       35.14     13.97 o 
   5   8   8        2.83      -12.48     12.48 o 
   6   8   8      153.72      145.00     18.84 o 
   7   8   8       65.51       74.53     15.88 o 
   8   8   8      133.83      163.45     20.18 o 
   9   8   8        5.93       19.30     15.73 o 
   0   9   8      423.84      363.40     20.19 o 
   1   9   8       35.88       44.77     12.22 o 
   2   9   8      596.56      629.50     24.25 o 
   3   9   8      252.06      286.99     19.34 o 
   4   9   8      164.26      168.74     17.50 o 
   5   9   8       63.60       64.44     15.60 o 
   6   9   8       52.49       38.05     15.42 o 
   7   9   8      110.20      126.90     18.34 o 
   8   9   8        4.30      -14.76     14.76 o 
   0  10   8      590.27      562.78     24.25 o 
   1  10   8      271.94      252.06     19.45 o 
   2  10   8      220.73      218.74     19.03 o 
   3  10   8        4.14        6.52     13.95 o 
   4  10   8       67.58       83.13     15.68 o 
   5  10   8       55.82       42.77     16.47 o 
   6  10   8       24.64       -2.08     15.38 o 
   7  10   8       28.36       24.37     16.74 o 
   8  10   8       30.36       20.55     14.91 o 
   0  11   8      267.99      231.72     19.93 o 
   1  11   8       28.05       42.47     14.46 o 
   2  11   8      402.19      386.66     23.21 o 
   3  11   8       93.49       93.80     16.95 o 
   4  11   8        2.38       32.16     14.17 o 
   5  11   8       12.71        3.27     14.96 o 
   6  11   8       16.11       19.94     14.72 o 
   7  11   8       70.29       74.24     18.23 o 
   0  12   8       27.81       31.57     15.35 o 
   1  12   8       60.00       39.76     16.63 o 
   2  12   8      171.73      175.15     19.54 o 
   3  12   8       10.33      -10.11     14.54 o 
   4  12   8       23.68       -1.54     16.10 o 
   5  12   8       11.05        7.22     16.15 o 
   6  12   8        3.41       28.52     15.82 o 
   0  13   8        0.01       36.30     16.01 o 
   1  13   8       26.87       69.62     17.31 o 
   2  13   8       24.39       51.52     15.68 o 
   3  13   8       12.92       -1.01     16.41 o 
   4  13   8       18.56       -6.14     15.53 o 
   5  13   8       28.22       44.75     16.98 o 
   0  14   8        6.83       19.74     16.80 o 
   1  14   8       12.61       44.93     16.98 o 
   2  14   8        2.49       15.33     16.12 o 
   3  14   8        5.16      -15.22     15.22 o 
   4  14   8       13.55        9.74     17.13 o 
   0  15   8        0.22      -15.60     15.60 o 
   1  15   8       15.79       56.48     17.66 o 
   2  15   8        3.69       19.57     16.89 o 
   1   0   9      419.82      425.13     16.17 o 
   2   0   9      747.72      717.77     19.96 o 
   3   0   9       66.53       87.13     11.78 o 
   4   0   9      352.90      375.65     17.49 o 
   5   0   9      270.62      243.72     16.55 o 
   6   0   9      126.68      126.51     14.63 o 
   7   0   9       72.58       87.29     13.44 o 
   8   0   9      163.51      105.85     16.43 o 
   9   0   9       50.24       37.49     15.53 o 
  10   0   9       52.91       28.89     16.78 o 
   0   1   9        0.19       -8.89      8.89 o 
   1   1   9      273.59      264.97     13.65 o 
   2   1   9      162.52      159.99     12.10 o 
   3   1   9       29.24       32.51     10.22 o 
   4   1   9      275.86      252.28     15.81 o 
   5   1   9      215.31      225.43     15.50 o 
   6   1   9      346.78      355.58     19.07 o 
   7   1   9       27.36       58.81     12.55 o 
   8   1   9       77.94       65.27     15.59 o 
   9   1   9       81.43       85.19     16.80 o 
  10   1   9        7.87       -0.44     15.66 o 
   0   2   9     1807.07     1921.91     29.97 o 
   1   2   9      337.80      363.73     15.75 o 
   2   2   9      149.94      180.96     13.86 o 
   3   2   9      562.07      571.19     19.36 o 
   4   2   9      287.90      284.39     15.81 o 
   5   2   9       29.76       30.99     11.51 o 
   6   2   9       55.55       40.73     12.68 o 
   7   2   9       14.94       28.01     12.77 o 
   8   2   9       31.75       33.06     14.56 o 
   9   2   9       47.55       61.18     16.80 o 
  10   2   9       88.97      108.92     18.97 o 
   0   3   9     1300.06     1281.45     26.00 o 
   1   3   9     1928.44     1767.53     30.68 o 
   2   3   9      139.65      153.91     13.44 o 
   3   3   9      478.72      441.44     18.95 o 
   4   3   9       83.73       93.71     12.57 o 
   5   3   9       35.41       26.61     12.04 o 
   6   3   9      265.13      277.60     18.44 o 
   7   3   9      103.49       99.00     14.72 o 
   8   3   9       59.42       44.59     14.37 o 
   9   3   9       34.15       36.43     15.33 o 
  10   3   9       22.10        0.92     14.35 o 
   0   4   9     1060.84     1110.63     24.40 o 
   1   4   9     1054.41     1051.40     24.39 o 
   2   4   9      427.43      433.82     17.84 o 
   3   4   9       96.64       63.90     12.33 o 
   4   4   9       60.16       35.73     11.58 o 
   5   4   9       19.33       25.44     11.60 o 
   6   4   9       39.47       34.11     13.71 o 
   7   4   9       17.94       -9.65     12.83 o 
   8   4   9       49.86       49.72     15.33 o 
   9   4   9       11.10        6.91     15.49 o 
  10   4   9       43.28       47.47     18.10 o 
   0   5   9     1064.79     1065.68     25.68 o 
   1   5   9      366.07      332.02     16.81 o 
   2   5   9       40.59       82.03     12.44 o 
   3   5   9       96.99       82.29     12.19 o 
   4   5   9      377.22      380.06     19.33 o 
   5   5   9      239.60      230.41     17.06 o 
   6   5   9       38.39       32.66     14.26 o 
   7   5   9       25.49       11.51     13.97 o 
   8   5   9       32.34       15.49     14.56 o 
   9   5   9       28.32       20.16     15.14 o 
  10   5   9       15.08       14.50     15.86 o 
   0   6   9        0.83      -10.79     10.79 o 
   1   6   9       12.31       12.39     10.71 o 
   2   6   9        8.83        4.45     11.17 o 
   3   6   9       31.80       58.21     12.15 o 
   4   6   9      326.50      323.93     18.61 o 
   5   6   9      674.51      631.89     25.17 o 
   6   6   9       18.32       11.89     14.61 o 
   7   6   9       50.19       85.45     15.70 o 
   8   6   9      166.73      169.60     19.94 o 
   9   6   9       32.66        5.37     16.36 o 
   0   7   9        2.45        4.93     10.57 o 
   1   7   9       52.51       29.39     11.84 o 
   2   7   9      993.83     1065.30     28.60 o 
   3   7   9      134.40      116.29     15.18 o 
   4   7   9       40.16       34.55     13.42 o 
   5   7   9       44.33       82.28     14.28 o 
   6   7   9      222.50      204.78     18.64 o 
   7   7   9       88.53       68.94     16.51 o 
   8   7   9       14.50       25.40     15.47 o 
   9   7   9       22.19        3.34     16.96 o 
   0   8   9        0.09       16.01     11.74 o 
   1   8   9      251.96      230.57     17.12 o 
   2   8   9       39.23       33.47     13.09 o 
   3   8   9       35.98       -5.79     12.87 o 
   4   8   9      131.40      148.51     16.51 o 
   5   8   9      363.41      356.08     21.15 o 
   6   8   9       44.50       27.77     14.94 o 
   7   8   9       10.55       17.51     14.22 o 
   8   8   9       26.87       25.14     15.22 o 
   9   8   9       43.89       61.85     18.43 o 
   0   9   9      581.65      540.43     23.71 o 
   1   9   9      190.59      154.35     16.78 o 
   2   9   9       17.65       21.54     13.93 o 
   3   9   9       77.82       87.44     15.11 o 
   4   9   9      202.53      138.14     17.32 o 
   5   9   9      211.56      197.22     19.23 o 
   6   9   9       25.87       -2.26     14.28 o 
   7   9   9       10.74        2.04     16.43 o 
   8   9   9       42.64       75.11     17.26 o 
   0  10   9       16.30      -13.66     14.19 o 
   1  10   9      784.06      791.59     28.10 o 
   2  10   9       67.96       82.36     15.83 o 
   3  10   9       33.24       28.17     14.02 o 
   4  10   9      112.45      168.26     18.68 o 
   5  10   9       91.63       88.21     17.79 o 
   6  10   9       13.40       77.68     16.03 o 
   7  10   9       13.20       -7.08     15.40 o 
   8  10   9        6.71       -4.17     15.44 o 
   0  11   9       57.33       80.15     16.56 o 
   1  11   9      355.44      367.93     22.51 o 
   2  11   9      213.29      180.00     19.84 o 
   3  11   9       25.71       22.75     15.29 o 
   4  11   9       17.47       15.02     15.71 o 
   5  11   9       10.42        1.82     15.66 o 
   6  11   9        2.51      -15.03     15.03 o 
   7  11   9        5.84      -15.47     15.57 o 
   0  12   9       37.73       38.45     16.34 o 
   1  12   9       11.84        5.51     14.68 o 
   2  12   9       35.68       50.17     15.53 o 
   3  12   9       39.16       28.85     16.93 o 
   4  12   9      107.14      121.20     18.18 o 
   5  12   9       22.18       28.30     17.13 o 
   6  12   9       16.19       -5.00     16.96 o 
   0  13   9       30.79       22.75     16.32 o 
   1  13   9        1.91      -16.17     16.17 o 
   2  13   9       56.14       82.98     18.93 o 
   3  13   9        8.03       26.12     15.24 o 
   4  13   9       28.22      -15.57     15.57 o 
   5  13   9       24.22       -9.13     16.72 o 
   0  14   9        4.02       11.80     17.61 o 
   1  14   9        2.60       51.59     17.44 o 
   2  14   9       18.43       72.21     17.74 o 
   3  14   9        3.09        4.32     16.82 o 
   4  14   9        5.96       23.58     17.04 o 
   0  15   9       24.70       20.90     18.29 o 
   1  15   9       11.73       -2.33     18.29 o 
   0   0  10     1041.70     1077.01     24.05 o 
   1   0  10        0.55       -9.37      9.37 o 
   2   0  10       40.59       44.48     10.29 o 
   3   0  10      526.62      513.04     19.71 o 
   4   0  10     1169.74     1215.84     29.03 o 
   5   0  10      470.29      487.18     20.88 o 
   6   0  10        2.12       24.79     11.84 o 
   7   0  10       41.36       58.17     13.67 o 
   8   0  10        0.01      -11.12     13.73 o 
   9   0  10       20.71       41.39     15.16 o 
  10   0  10      105.37      134.67     20.35 o 
   0   1  10       16.34       24.11     10.18 o 
   1   1  10       45.83       38.62     10.75 o 
   2   1  10      449.08      436.11     17.83 o 
   3   1  10      154.02      157.26     13.68 o 
   4   1  10      183.51      216.34     15.39 o 
   5   1  10      149.72      165.45     14.76 o 
   6   1  10       43.22       44.37     12.77 o 
   7   1  10      141.33      143.91     16.67 o 
   8   1  10      236.36      226.83     20.20 o 
   9   1  10      127.49      137.01     19.47 o 
  10   1  10       22.44       18.53     15.27 o 
   0   2  10       37.59       46.52     10.55 o 
   1   2  10      173.82      187.59     12.87 o 
   2   2  10      118.54      140.13     13.11 o 
   3   2  10      176.61      178.78     14.89 o 
   4   2  10      425.43      449.05     19.42 o 
   5   2  10       79.33       72.79     13.22 o 
   6   2  10      134.77      157.48     15.99 o 
   7   2  10       60.84       63.81     14.56 o 
   8   2  10       22.50       44.09     15.13 o 
   9   2  10       18.92       27.90     16.10 o 
  10   2  10        2.95       19.81     15.58 o 
   0   3  10       68.71       98.80     11.80 o 
   1   3  10      129.90      136.28     12.26 o 
   2   3  10      158.53      121.26     13.62 o 
   3   3  10      132.61      153.02     14.01 o 
   4   3  10       71.71       62.93     12.83 o 
   5   3  10      508.06      492.85     21.15 o 
   6   3  10       21.14        4.85     12.28 o 
   7   3  10      212.48      178.90     18.42 o 
   8   3  10      132.56      114.65     18.09 o 
   9   3  10       15.34       19.35     15.07 o 
  10   3  10        7.89       -1.62     15.69 o 
   0   4  10      170.63      173.78     13.73 o 
   1   4  10      112.17      109.34     13.16 o 
   2   4  10      250.54      280.64     16.60 o 
   3   4  10       34.83       30.47     11.95 o 
   4   4  10       21.23        3.07     11.01 o 
   5   4  10      185.02      210.24     16.77 o 
   6   4  10       70.18       74.51     14.21 o 
   7   4  10       46.46       33.12     14.63 o 
   8   4  10       70.72       83.48     16.06 o 
   9   4  10        9.66       22.02     14.68 o 
  10   4  10        3.11       29.28     15.51 o 
   0   5  10      134.34      144.18     14.12 o 
   1   5  10       12.79       24.61     11.25 o 
   2   5  10      121.45      132.26     14.85 o 
   3   5  10      697.53      713.85     24.00 o 
   4   5  10       36.86       38.14     12.08 o 
   5   5  10      265.44      242.37     18.37 o 
   6   5  10      183.17      172.23     18.46 o 
   7   5  10       87.22       88.80     15.92 o 
   8   5  10        3.62      -13.71     13.71 o 
   9   5  10       12.60       14.89     15.35 o 
   0   6  10       69.00       76.00     12.22 o 
   1   6  10      265.84      235.51     16.20 o 
   2   6  10       97.28       78.87     14.15 o 
   3   6  10      586.11      629.83     23.62 o 
   4   6  10      101.38       84.98     14.12 o 
   5   6  10      374.21      394.33     21.15 o 
   6   6  10       77.80       82.77     15.33 o 
   7   6  10      107.29      137.27     18.07 o 
   8   6  10        8.46        1.84     14.19 o 
   9   6  10       84.16      101.75     18.21 o 
   0   7  10      115.37      109.69     14.01 o 
   1   7  10       51.83       77.99     12.77 o 
   2   7  10      159.85      156.99     15.42 o 
   3   7  10       21.66       12.70     12.30 o 
   4   7  10       99.89       63.95     15.11 o 
   5   7  10      400.01      406.16     21.92 o 
   6   7  10       64.71      100.67     16.49 o 
   7   7  10       81.69      110.70     16.89 o 
   8   7  10       10.59       -1.65     14.67 o 
   9   7  10       20.44       20.22     16.76 o 
   0   8  10        7.90       18.03     12.55 o 
   1   8  10      449.97      390.72     21.19 o 
   2   8  10      111.97      101.94     15.99 o 
   3   8  10      172.67      127.97     16.89 o 
   4   8  10      251.55      214.74     18.88 o 
   5   8  10       38.32      -11.19     15.57 o 
   6   8  10       84.43       58.89     17.44 o 
   7   8  10       43.34       50.95     16.95 o 
   8   8  10        4.17        7.02     14.48 o 
   0   9  10       15.73       -2.61     13.20 o 
   1   9  10       13.89      -13.09     13.09 o 
   2   9  10      182.42      215.86     18.37 o 
   3   9  10      173.96      152.43     18.00 o 
   4   9  10      126.62      127.48     17.46 o 
   5   9  10       10.62        7.65     15.44 o 
   6   9  10       61.37       26.74     17.55 o 
   7   9  10      108.96      123.92     19.78 o 
   8   9  10       13.76       38.26     16.89 o 
   0  10  10      650.10      572.00     25.46 o 
   1  10  10        8.91       11.61     13.49 o 
   2  10  10       61.06       89.84     16.47 o 
   3  10  10       42.26        0.35     14.91 o 
   4  10  10       19.82       37.00     15.64 o 
   5  10  10       21.01       19.74     15.14 o 
   6  10  10       16.49        7.41     15.35 o 
   7  10  10        9.83       19.55     17.90 o 
   0  11  10       11.42       47.42     15.14 o 
   1  11  10      244.32      264.69     21.53 o 
   2  11  10        8.94       22.05     15.35 o 
   3  11  10       79.13       61.79     16.65 o 
   4  11  10       61.69       74.82     16.69 o 
   5  11  10        7.47       -2.66     15.31 o 
   6  11  10        3.76       22.88     16.56 o 
   0  12  10        2.82       -4.19     15.84 o 
   1  12  10       20.29        0.17     16.03 o 
   2  12  10       14.43       -7.63     16.41 o 
   3  12  10        5.09        0.42     15.25 o 
   4  12  10        2.71       -0.44     16.69 o 
   5  12  10       32.36        5.05     15.90 o 
   6  12  10       66.89       34.57     19.08 o 
   0  13  10       44.18        5.31     17.29 o 
   1  13  10       46.92       40.49     18.27 o 
   2  13  10        2.91       14.28     16.14 o 
   3  13  10       28.91       25.07     16.78 o 
   4  13  10       42.14       40.47     16.49 o 
   0  14  10       17.18       27.29     18.14 o 
   1  14  10       10.50       51.35     17.11 o 
   2  14  10        7.15       10.88     17.59 o 
   3  14  10       29.69       75.50     17.66 o 
   1   0  11       66.09       69.02     11.45 o 
   2   0  11      164.19      188.68     14.01 o 
   3   0  11       87.65       73.30     12.57 o 
   4   0  11      279.99      252.21     16.77 o 
   5   0  11      673.37      756.65     26.20 o 
   6   0  11       61.27       94.82     14.69 o 
   7   0  11        0.11       -0.13     12.57 o 
   8   0  11       51.23       19.54     14.23 o 
   9   0  11       92.99      100.67     17.88 o 
  10   0  11       19.92       20.33     16.28 o 
   0   1  11      430.76      426.79     17.95 o 
   1   1  11      476.10      488.37     18.67 o 
   2   1  11      163.31      127.51     13.02 o 
   3   1  11      296.68      265.17     17.62 o 
   4   1  11       51.48       69.55     12.57 o 
   5   1  11      569.62      576.66     23.84 o 
   6   1  11       95.41       84.04     14.19 o 
   7   1  11      132.26      124.11     17.57 o 
   8   1  11       16.64       29.31     14.98 o 
   9   1  11        9.70       41.33     16.01 o 
  10   1  11       14.94       17.86     15.55 o 
   0   2  11       77.53       98.96     12.17 o 
   1   2  11      291.41      256.92     16.07 o 
   2   2  11      310.75      316.00     17.38 o 
   3   2  11       48.43       34.26     12.20 o 
   4   2  11       43.93       43.25     11.89 o 
   5   2  11       50.04       54.61     13.10 o 
   6   2  11       55.43       28.87     13.99 o 
   7   2  11       25.52        3.49     14.00 o 
   8   2  11        6.78       41.64     15.27 o 
   9   2  11       30.04        5.09     15.11 o 
  10   2  11       10.50       25.01     15.68 o 
   0   3  11        0.90       14.50     10.59 o 
   1   3  11      140.16      133.68     13.64 o 
   2   3  11       27.25       40.64     12.04 o 
   3   3  11       89.01       97.27     13.22 o 
   4   3  11      413.62      398.60     19.85 o 
   5   3  11       44.97       38.32     13.18 o 
   6   3  11      136.55      147.39     16.29 o 
   7   3  11        9.48       37.58     14.22 o 
   8   3  11       28.90       28.80     14.48 o 
   9   3  11        3.51       17.28     14.70 o 
   0   4  11      112.72       88.09     12.90 o 
   1   4  11       15.05        7.08     10.66 o 
   2   4  11       47.70       68.70     12.37 o 
   3   4  11      166.44      167.04     15.83 o 
   4   4  11      108.39      100.79     14.59 o 
   5   4  11        0.91       31.98     12.99 o 
   6   4  11       86.24       42.62     14.89 o 
   7   4  11       19.80       19.32     14.46 o 
   8   4  11        0.51      -14.22     14.22 o 
   9   4  11       17.07        5.46     15.09 o 
   0   5  11      622.45      599.78     22.12 o 
   1   5  11       45.95       20.13     12.08 o 
   2   5  11       76.45       91.37     13.79 o 
   3   5  11      240.34      265.92     17.56 o 
   5   5  11      162.15      181.05     17.22 o 
   6   5  11       46.71       47.22     15.14 o 
   7   5  11       75.34      106.18     16.69 o 
   8   5  11       23.42       26.39     16.41 o 
   9   5  11        0.89        0.18     15.09 o 
   0   6  11        6.12        5.90     11.87 o 
   1   6  11       19.82       15.03     12.15 o 
   2   6  11       27.48       -1.42     13.34 o 
   3   6  11       11.24       31.94     12.44 o 
   4   6  11      247.80      298.11     19.36 o 
   5   6  11      107.57       98.61     16.51 o 
   6   6  11       54.32       65.06     15.79 o 
   7   6  11      145.75      160.42     19.94 o 
   8   6  11        3.49       -7.96     15.64 o 
   9   6  11        8.04       -9.02     16.12 o 
   0   7  11      133.27      183.42     16.05 o 
   1   7  11       68.62       49.66     12.90 o 
   2   7  11        1.59       14.67     12.92 o 
   3   7  11      663.74      668.24     25.94 o 
   4   7  11      147.55      156.10     17.28 o 
   5   7  11      161.93      161.07     17.98 o 
   6   7  11      409.58      396.55     24.81 o 
   7   7  11       64.73       72.27     16.38 o 
   8   7  11       41.14       55.36     17.15 o 
   0   8  11        2.32        3.73     13.95 o 
   1   8  11       54.13       17.00     13.71 o 
   2   8  11       68.05       91.46     15.13 o 
   3   8  11       53.52       38.05     14.19 o 
   4   8  11      308.41      331.88     21.55 o 
   5   8  11       15.79      -13.45     14.28 o 
   6   8  11       23.96        2.33     14.87 o 
   7   8  11       19.79       58.04     16.26 o 
   8   8  11       13.46      -16.45     16.45 o 
   0   9  11       59.94       46.15     14.48 o 
   1   9  11       93.68       76.48     15.73 o 
   2   9  11      679.05      712.73     28.70 o 
   3   9  11       97.80       93.47     17.09 o 
   4   9  11       35.87       32.59     15.88 o 
   5   9  11       10.65       10.84     15.29 o 
   6   9  11       35.02       79.36     16.45 o 
   7   9  11       14.65      -12.06     15.25 o 
   0  10  11        8.27       13.29     13.89 o 
   1  10  11       52.90       68.67     15.24 o 
   2  10  11      144.62      155.48     18.84 o 
   3  10  11       37.11       13.14     16.10 o 
   4  10  11       26.95       47.71     16.61 o 
   5  10  11       47.67       59.71     16.91 o 
   6  10  11        0.50      -15.51     15.51 o 
   7  10  11       28.97       -2.11     17.40 o 
   0  11  11      103.11       79.06     17.81 o 
   1  11  11       32.19       -9.81     15.53 o 
   2  11  11       73.90       85.12     17.19 o 
   3  11  11       17.97        1.38     15.38 o 
   4  11  11       17.23       -1.62     15.20 o 
   5  11  11       24.76        4.74     16.47 o 
   6  11  11       19.00       16.63     17.09 o 
   0  12  11       11.05       33.17     15.38 o 
   1  12  11       42.43       31.96     16.56 o 
   2  12  11       10.47       20.93     16.78 o 
   3  12  11      240.24      247.06     22.78 o 
   4  12  11        6.40        9.81     16.34 o 
   5  12  11       42.33       33.17     16.87 o 
   0  13  11       14.34       -1.97     16.14 o 
   1  13  11        0.45       -7.98     16.58 o 
   2  13  11       20.94       59.69     17.13 o 
   3  13  11       22.24        9.92     17.42 o 
   4  13  11       12.85      -13.51     17.59 o 
   0  14  11        0.44       13.14     18.91 o 
   1  14  11       45.09       38.01     18.53 o 
   0   0  12      860.34      872.94     24.97 o 
   1   0  12      998.84      958.16     25.56 o 
   2   0  12      290.20      295.34     17.08 o 
   3   0  12      161.73      126.83     14.89 o 
   4   0  12      489.36      544.76     22.72 o 
   5   0  12      121.59      122.17     15.11 o 
   6   0  12        0.11      -12.18     12.18 o 
   7   0  12      183.79      169.42     18.13 o 
   8   0  12        3.15      -14.19     14.19 o 
   9   0  12       50.37       58.89     17.75 o 
   0   1  12        0.84        5.90     10.38 o 
   1   1  12       41.75       50.53     11.62 o 
   2   1  12      283.35      280.44     17.10 o 
   3   1  12     1026.68     1142.95     29.45 o 
   4   1  12      730.57      758.91     26.08 o 
   5   1  12      254.84      263.60     19.29 o 
   6   1  12      149.13      181.95     17.33 o 
   7   1  12       61.11       24.30     15.37 o 
   8   1  12       33.26       22.53     16.38 o 
   9   1  12        3.81        7.81     15.09 o 
   0   2  12      285.29      271.00     16.46 o 
   1   2  12      247.24      239.60     16.14 o 
   2   2  12       49.65       43.16     12.83 o 
   3   2  12      323.61      316.72     18.50 o 
   4   2  12      818.64      886.15     27.59 o 
   5   2  12      211.05      179.49     17.65 o 
   6   2  12        4.15      -11.38     11.38 o 
   7   2  12       28.92       28.56     15.14 o 
   8   2  12        8.71       -0.42     14.19 o 
   9   2  12       30.05       21.08     17.04 o 
   0   3  12        0.18       26.57     11.28 o 
   1   3  12      390.32      340.33     17.99 o 
   2   3  12       47.28       43.36     13.34 o 
   3   3  12       47.81       52.38     13.45 o 
   4   3  12      824.12      792.19     27.09 o 
   5   3  12       48.61       40.80     13.77 o 
   6   3  12       69.44       84.62     15.57 o 
   7   3  12      106.68      112.69     17.24 o 
   8   3  12       14.99       20.82     14.50 o 
   9   3  12        4.80       -9.57     15.05 o 
   0   4  12       90.73       78.80     13.44 o 
   1   4  12      281.82      286.17     17.14 o 
   2   4  12      216.61      223.79     16.68 o 
   3   4  12      131.66      133.25     15.11 o 
   4   4  12      351.08      376.37     20.38 o 
   5   4  12       77.38       36.72     14.35 o 
   6   4  12       41.70       53.65     14.57 o 
   7   4  12      153.70      164.83     18.60 o 
   8   4  12       84.90       99.90     18.51 o 
   9   4  12        8.64      -16.94     16.94 o 
   0   5  12       70.19       85.27     13.36 o 
   1   5  12        7.34      -11.50     11.50 o 
   2   5  12       32.47       60.76     12.59 o 
   3   5  12       64.73       32.37     13.62 o 
   4   5  12      150.86      150.94     17.65 o 
   5   5  12       51.00       37.26     14.69 o 
   6   5  12       30.49       20.31     14.98 o 
   7   5  12       69.13      134.96     17.63 o 
   8   5  12       37.24       45.80     18.03 o 
   9   5  12       26.50       43.72     16.78 o 
   0   6  12       25.82       17.35     12.46 o 
   1   6  12       17.30       26.39     13.25 o 
   2   6  12       58.73       78.68     13.80 o 
   3   6  12      189.67      171.23     17.56 o 
   4   6  12      209.25      212.60     18.27 o 
   5   6  12      140.20      148.99     17.83 o 
   6   6  12       18.47        3.31     14.87 o 
   7   6  12        9.41       31.28     15.14 o 
   8   6  12       12.18      -15.51     15.51 o 
   0   7  12        3.63        2.10     12.94 o 
   1   7  12       84.24      104.73     15.05 o 
   2   7  12       17.34       31.65     14.17 o 
   3   7  12       26.13       60.32     14.24 o 
   4   7  12       47.82       65.98     15.31 o 
   5   7  12      281.01      266.91     21.75 o 
   6   7  12       11.95      -11.98     14.63 o 
   7   7  12       11.17      -14.79     14.79 o 
   8   7  12        4.32       17.50     16.17 o 
   0   8  12       10.59       10.20     13.12 o 
   1   8  12      175.89      179.29     17.17 o 
   2   8  12       64.66      107.12     16.19 o 
   3   8  12       93.64      118.83     18.42 o 
   4   8  12        4.41       27.02     14.65 o 
   5   8  12       91.25       74.72     17.46 o 
   6   8  12      103.74       85.95     17.54 o 
   7   8  12        0.32      -15.80     15.80 o 
   0   9  12       50.41       13.69     15.02 o 
   1   9  12      212.25      255.21     19.28 o 
   2   9  12       27.00       22.15     14.94 o 
   3   9  12        5.28       25.67     14.15 o 
   4   9  12       58.70       98.07     17.81 o 
   5   9  12        1.66       14.11     15.60 o 
   6   9  12        6.69       48.46     15.68 o 
   7   9  12       14.50       75.53     17.97 o 
   0  10  12      127.86      118.78     19.10 o 
   1  10  12       18.67       41.77     15.22 o 
   2  10  12       75.43       50.20     16.60 o 
   3  10  12       18.61       19.94     15.40 o 
   4  10  12       78.48      129.23     18.01 o 
   5  10  12       15.94       15.82     16.01 o 
   6  10  12        1.69       21.78     16.54 o 
   0  11  12        0.22        3.71     16.21 o 
   1  11  12       11.89       38.78     17.28 o 
   2  11  12       15.73       -9.50     15.95 o 
   3  11  12       32.77       13.71     16.71 o 
   4  11  12       36.11       14.28     15.71 o 
   5  11  12       16.76       44.31     17.26 o 
   0  12  12       16.65       31.34     16.52 o 
   1  12  12       11.62       -8.53     16.45 o 
   2  12  12       31.22        5.31     16.65 o 
   3  12  12       39.15        2.37     16.85 o 
   4  12  12       12.17       28.38     16.65 o 
   0  13  12       29.54       10.22     17.57 o 
   1  13  12        1.33        8.97     17.39 o 
   2  13  12       38.17       15.95     18.42 o 
   3  13  12       11.18       20.07     18.21 o 
   1   0  13      343.54      394.82     19.36 o 
   2   0  13      993.05      994.20     28.04 o 
   3   0  13      163.56      165.87     15.86 o 
   4   0  13       34.89       12.55     13.80 o 
   5   0  13      164.90      168.90     16.95 o 
   6   0  13       64.80       66.94     15.62 o 
   7   0  13        0.27       24.50     14.92 o 
   8   0  13       31.01       -3.97     15.16 o 
   9   0  13       18.42       54.09     15.82 o 
   0   1  13      166.46      165.12     14.82 o 
   1   1  13      202.58      208.78     15.48 o 
   2   1  13      423.59      390.39     19.74 o 
   3   1  13     1043.25     1033.91     29.72 o 
   4   1  13      321.51      350.11     20.36 o 
   5   1  13       56.48       39.61     14.76 o 
   6   1  13       69.17       39.33     14.63 o 
   7   1  13       14.07       15.29     14.74 o 
   8   1  13       12.83       16.41     15.29 o 
   9   1  13       50.18       38.74     17.66 o 
   0   2  13      194.93      229.20     16.44 o 
   1   2  13      554.29      564.09     21.95 o 
   2   2  13       54.33       75.10     13.88 o 
   3   2  13      168.49      178.83     17.02 o 
   4   2  13      990.71      972.41     30.52 o 
   5   2  13       44.00       38.91     14.08 o 
   6   2  13      121.32       76.52     16.47 o 
   7   2  13       20.65       64.12     15.44 o 
   8   2  13       10.27        1.21     15.16 o 
   9   2  13        6.01       29.86     16.08 o 
   0   3  13      568.70      635.07     23.49 o 
   1   3  13       12.29       -1.84     11.30 o 
   2   3  13      236.52      250.07     18.15 o 
   3   3  13      217.43      230.46     17.91 o 
   4   3  13      269.70      268.00     18.90 o 
   5   3  13       56.94       65.01     15.03 o 
   6   3  13      142.22      152.11     18.40 o 
   7   3  13       23.94        9.54     14.56 o 
   8   3  13        4.17       -9.74     15.47 o 
   9   3  13        3.58      -15.42     15.42 o 
   0   4  13       23.29       69.54     12.52 o 
   1   4  13        1.68       19.59     12.57 o 
   2   4  13      100.72       57.53     14.54 o 
   3   4  13       69.15       85.10     14.19 o 
   4   4  13       43.67       58.30     14.85 o 
   5   4  13        5.29        6.93     13.45 o 
   6   4  13      109.43       84.39     17.72 o 
   7   4  13       29.17       48.21     15.79 o 
   8   4  13        2.51       16.43     16.06 o 
   0   5  13       70.98       62.49     13.67 o 
   1   5  13        4.91       11.30     12.04 o 
   2   5  13      168.80      194.22     17.56 o 
   3   5  13       41.18       19.21     13.86 o 
   4   5  13      134.37      132.74     16.73 o 
   5   5  13       41.62       16.17     15.25 o 
   6   5  13      131.96      104.24     18.27 o 
   7   5  13       10.65       29.57     15.29 o 
   8   5  13       19.78       33.78     16.10 o 
   0   6  13        0.79        4.56     12.13 o 
   1   6  13       22.85       28.87     13.12 o 
   2   6  13        4.81       -8.25     13.31 o 
   3   6  13       56.60       66.28     15.29 o 
   4   6  13      100.19      134.27     17.57 o 
   5   6  13       93.84       80.87     17.46 o 
   6   6  13       14.23       32.33     15.58 o 
   7   6  13        8.00        7.20     15.11 o 
   8   6  13       50.53       49.20     18.12 o 
   0   7  13        9.53       -4.37     12.11 o 
   1   7  13       57.23       31.25     14.23 o 
   2   7  13       94.97      136.88     16.49 o 
   3   7  13      309.73      391.40     23.54 o 
   4   7  13       98.01       80.29     16.58 o 
   5   7  13        1.51       20.69     14.54 o 
   6   7  13        8.02      -14.63     15.31 o 
   7   7  13       14.12       15.95     15.03 o 
   0   8  13        0.76       -9.67     12.92 o 
   1   8  13       21.66      -14.10     14.10 o 
   2   8  13      187.77      164.59     19.06 o 
   3   8  13      199.04      171.72     20.46 o 
   4   8  13       38.12       94.69     17.75 o 
   5   8  13       62.11       71.17     16.98 o 
   6   8  13       52.96       74.45     17.96 o 
   7   8  13        0.07      -15.09     15.09 o 
   0   9  13       65.98       84.86     16.52 o 
   1   9  13       29.98       78.70     16.87 o 
   2   9  13       73.49       62.97     16.30 o 
   3   9  13       83.20       90.15     18.27 o 
   4   9  13        3.07       -7.35     14.87 o 
   5   9  13        2.74      -10.64     15.44 o 
   6   9  13        4.12        4.26     15.68 o 
   0  10  13       27.26        9.13     16.83 o 
   1  10  13       20.25       53.70     16.23 o 
   2  10  13        9.23       -7.24     15.81 o 
   3  10  13       27.57       32.68     16.38 o 
   4  10  13       66.52       72.91     17.50 o 
   5  10  13        5.14      -14.54     14.54 o 
   6  10  13       10.18      -13.07     17.66 o 
   0  11  13       58.11       58.19     17.39 o 
   1  11  13       16.73       -5.13     18.43 o 
   2  11  13       29.18       31.70     16.67 o 
   3  11  13       26.72       77.02     17.86 o 
   4  11  13       20.77       37.90     17.55 o 
   5  11  13       12.20       34.37     18.01 o 
   0  12  13        8.36       46.79     16.50 o 
   1  12  13       11.52      -13.77     16.87 o 
   2  12  13       22.22       -7.79     16.69 o 
   3  12  13        0.76      -16.94     16.94 o 
   0  13  13       11.04       47.07     19.32 o 
   1  13  13        2.96      -11.71     17.75 o 
   0   0  14        0.00      -12.22     12.22 o 
   1   0  14      252.14      273.68     18.37 o 
   2   0  14       80.51       63.71     13.69 o 
   3   0  14      391.69      399.27     21.20 o 
   4   0  14      184.63      165.51     17.70 o 
   5   0  14        0.16        4.83     13.10 o 
   6   0  14        0.75       -5.13     13.60 o 
   7   0  14        0.81       -8.80     14.11 o 
   8   0  14        0.02       -8.69     16.32 o 
   0   1  14      666.76      666.52     24.42 o 
   1   1  14      216.51      205.56     16.80 o 
   2   1  14       86.27       90.64     13.49 o 
   3   1  14       63.63       72.60     14.58 o 
   4   1  14      372.56      384.89     22.20 o 
   5   1  14        0.08      -13.16     13.16 o 
   6   1  14       13.84       28.91     14.79 o 
   7   1  14       65.45       76.40     17.99 o 
   8   1  14        6.51      -13.54     14.63 o 
   0   2  14       47.46       43.74     14.34 o 
   1   2  14      218.45      227.53     18.50 o 
   2   2  14      386.51      386.07     21.50 o 
   3   2  14      321.36      345.66     21.09 o 
   4   2  14       41.08       54.71     14.92 o 
   5   2  14      206.94      233.31     18.49 o 
   6   2  14       70.95       63.36     16.12 o 
   7   2  14       46.18       71.05     16.39 o 
   8   2  14       24.55       76.99     16.04 o 
   0   3  14        0.02      -12.53     12.53 o 
   1   3  14      207.36      236.87     17.91 o 
   2   3  14      228.74      200.99     18.16 o 
   3   3  14       85.86       53.80     14.91 o 
   4   3  14       11.77        5.48     14.22 o 
   5   3  14      152.97      152.04     18.12 o 
   6   3  14       93.27       69.94     16.69 o 
   7   3  14       22.94       25.62     16.49 o 
   8   3  14       48.55       78.53     18.03 o 
   0   4  14        5.22       34.51     12.46 o 
   1   4  14      160.19      121.00     15.94 o 
   2   4  14      101.28      121.65     15.97 o 
   3   4  14      470.38      469.42     23.93 o 
   4   4  14        8.83      -13.86     13.86 o 
   5   4  14      146.92      146.87     18.05 o 
   6   4  14       65.76       69.22     17.33 o 
   7   4  14        9.40      -15.09     15.09 o 
   8   4  14       24.78       30.03     15.53 o 
   0   5  14       56.35       53.76     13.69 o 
   1   5  14       81.66       56.67     14.72 o 
   2   5  14       55.19       38.91     14.50 o 
   3   5  14       84.40       91.55     16.89 o 
   4   5  14        2.31        4.25     13.75 o 
   5   5  14       56.00       34.85     16.38 o 
   6   5  14       14.43       16.08     15.33 o 
   7   5  14       16.41        0.62     17.28 o 
   8   5  14       21.77       49.07     16.78 o 
   0   6  14      148.91      167.35     17.06 o 
   1   6  14       29.79       22.96     14.11 o 
   2   6  14       11.81       47.73     14.41 o 
   3   6  14       32.73       38.03     15.51 o 
   4   6  14       88.60       65.10     15.94 o 
   5   6  14       58.80       10.02     16.60 o 
   6   6  14       46.89       83.94     17.31 o 
   7   6  14       16.79       21.96     16.06 o 
   0   7  14       19.97       31.45     14.24 o 
   1   7  14       34.26       32.70     14.28 o 
   2   7  14      193.11      195.91     20.79 o 
   3   7  14       49.57       45.03     16.27 o 
   4   7  14       36.60        1.10     15.79 o 
   5   7  14       20.98       48.50     16.03 o 
   6   7  14       19.08        4.45     16.03 o 
   7   7  14       14.22       24.28     17.29 o 
   0   8  14      222.58      256.61     21.18 o 
   1   8  14       49.91       39.28     16.06 o 
   2   8  14      104.12      154.07     18.69 o 
   3   8  14       16.99       -0.55     16.32 o 
   4   8  14       13.34       -9.35     15.90 o 
   5   8  14       13.20       12.57     16.50 o 
   6   8  14       23.87        6.87     15.79 o 
   0   9  14        0.43      -14.92     14.92 o 
   1   9  14       23.97       60.28     15.90 o 
   2   9  14       24.28       18.89     15.00 o 
   3   9  14       52.23       38.54     16.73 o 
   4   9  14       12.62        7.15     16.21 o 
   5   9  14       25.95       -1.29     16.23 o 
   6   9  14        7.29       31.00     16.32 o 
   0  10  14        0.39       29.20     15.77 o 
   1  10  14       68.35       39.52     17.31 o 
   2  10  14       25.89        9.89     17.37 o 
   3  10  14       83.22       72.64     19.02 o 
   4  10  14       22.38       27.79     16.74 o 
   5  10  14       19.60      -17.96     17.96 o 
   0  11  14       14.95       45.45     17.24 o 
   1  11  14        6.84       32.51     17.61 o 
   2  11  14       25.55       61.18     18.18 o 
   3  11  14       49.83       47.29     17.64 o 
   4  11  14       11.28       43.89     16.54 o 
   0  12  14        4.16      -14.85     16.47 o 
   1  12  14       19.64        6.89     17.97 o 
   2  12  14       34.91       71.79     18.07 o 
   1   0  15       52.88       45.88     13.49 o 
   2   0  15      215.32      221.75     18.07 o 
   3   0  15        0.42      -13.01     13.01 o 
   4   0  15       17.76       -7.48     13.99 o 
   5   0  15        9.81       30.86     14.67 o 
   6   0  15        2.38      -14.79     14.79 o 
   7   0  15        2.79      -14.41     14.41 o 
   8   0  15       55.32       45.14     17.46 o 
   0   1  15      209.94      195.13     17.43 o 
   1   1  15      273.25      250.83     19.20 o 
   2   1  15       35.10       17.22     14.26 o 
   3   1  15       20.55        3.23     13.38 o 
   4   1  15       21.68       18.84     15.36 o 
   5   1  15      195.03      189.81     20.13 o 
   6   1  15        3.48       26.83     14.52 o 
   7   1  15        6.61      -15.51     15.51 o 
   8   1  15        0.83       24.30     15.97 o 
   0   2  15       22.61       28.14     14.15 o 
   1   2  15      145.01      140.97     16.76 o 
   2   2  15      176.35      175.19     18.09 o 
   3   2  15       85.84      105.45     16.74 o 
   4   2  15       88.58       94.94     15.95 o 
   5   2  15        3.20       24.70     14.65 o 
   6   2  15       12.19        9.30     14.57 o 
   7   2  15        0.57        3.01     15.03 o 
   8   2  15       11.35       59.01     17.17 o 
   0   3  15        5.41       12.31     13.23 o 
   1   3  15       95.07       61.61     15.64 o 
   2   3  15      299.69      361.56     21.88 o 
   3   3  15       12.18       20.42     14.43 o 
   4   3  15       15.33       -9.54     14.59 o 
   5   3  15       87.45       99.84     17.94 o 
   6   3  15       31.36       43.15     16.23 o 
   7   3  15       49.78       77.47     17.31 o 
   0   4  15       47.60       71.55     15.00 o 
   1   4  15      176.33      133.41     17.48 o 
   2   4  15      234.16      200.62     19.40 o 
   3   4  15      114.79      110.38     18.16 o 
   4   4  15        5.63        3.99     14.74 o 
   5   4  15        8.67      -14.76     14.76 o 
   6   4  15       10.64       55.94     15.88 o 
   7   4  15       45.39       65.12     18.49 o 
   0   5  15        1.58       37.79     14.37 o 
   1   5  15        5.36       14.94     13.62 o 
   2   5  15       22.23        1.18     14.48 o 
   3   5  15      133.72       90.22     17.08 o 
   4   5  15       84.56       95.39     17.61 o 
   5   5  15      150.56      166.80     19.30 o 
   6   5  15       11.68       45.71     17.02 o 
   7   5  15       13.32       25.82     17.05 o 
   0   6  15       13.93       17.37     15.11 o 
   1   6  15       47.68       14.39     15.62 o 
   2   6  15       63.87       85.37     15.88 o 
   3   6  15       51.51       54.53     16.28 o 
   4   6  15       31.62       -7.31     16.39 o 
   5   6  15       20.21       26.94     16.83 o 
   6   6  15       72.98       50.43     18.38 o 
   7   6  15        5.43      -15.14     15.14 o 
   0   7  15       20.44       -9.98     14.59 o 
   1   7  15        9.95      -14.54     14.54 o 
   2   7  15        7.22        7.30     14.67 o 
   3   7  15       51.31       74.90     17.88 o 
   4   7  15      105.06      108.06     18.44 o 
   5   7  15       15.25       30.56     15.99 o 
   6   7  15       13.19      -15.86     15.86 o 
   0   8  15       28.45       47.53     16.69 o 
   1   8  15       67.73       85.59     16.80 o 
   2   8  15       48.45       29.52     17.11 o 
   3   8  15       43.72       83.57     17.31 o 
   4   8  15       36.34       15.60     18.14 o 
   5   8  15        5.94       18.98     15.38 o 
   6   8  15       23.85        6.54     17.39 o 
   0   9  15        5.46      -10.24     16.26 o 
   1   9  15       60.15       69.27     18.47 o 
   2   9  15       81.33       85.14     17.87 o 
   3   9  15        0.06      -16.10     16.10 o 
   4   9  15       10.77      -16.74     16.74 o 
   5   9  15       10.37        2.32     17.26 o 
   0  10  15        1.67       17.66     16.06 o 
   1  10  15       24.86        8.56     16.25 o 
   2  10  15       43.72       69.69     17.79 o 
   3  10  15       20.67       11.65     17.35 o 
   4  10  15       32.94       20.90     17.72 o 
   0  11  15        9.67      -18.07     18.07 o 
   1  11  15        0.67       39.92     17.22 o 
   2  11  15        0.12       -1.16     16.72 o 
   0   0  16      299.26      254.88     19.69 o 
   1   0  16      143.18      153.05     17.52 o 
   2   0  16      101.04       56.98     15.18 o 
   3   0  16        4.41       -0.85     13.12 o 
   4   0  16        6.23       18.14     14.48 o 
   5   0  16        0.00       18.60     14.39 o 
   6   0  16       14.15       28.87     14.61 o 
   7   0  16        9.65        3.34     15.44 o 
   0   1  16        0.81       21.06     13.69 o 
   1   1  16       17.07       57.93     14.52 o 
   2   1  16       93.89       72.59     15.84 o 
   3   1  16       67.93      103.52     16.98 o 
   4   1  16       11.46       27.93     15.60 o 
   5   1  16       19.46      -14.92     14.92 o 
   6   1  16        0.51      -14.74     14.74 o 
   7   1  16       20.97        1.76     15.95 o 
   0   2  16      170.13      173.22     18.24 o 
   1   2  16       52.41       62.10     15.22 o 
   2   2  16      220.80      230.43     20.41 o 
   3   2  16       32.36       36.11     16.06 o 
   4   2  16       43.59       25.58     15.38 o 
   5   2  16        7.55       21.78     15.24 o 
   6   2  16       10.89       20.82     15.75 o 
   7   2  16       29.86       26.61     17.29 o 
   0   3  16       79.58       97.93     16.52 o 
   1   3  16        3.12       30.47     13.42 o 
   2   3  16      116.31      130.07     17.61 o 
   3   3  16       35.29       49.66     15.22 o 
   4   3  16       11.66       29.09     14.85 o 
   5   3  16       37.32       50.93     15.81 o 
   6   3  16       21.56       45.36     16.60 o 
   7   3  16        2.73       -0.48     15.62 o 
   0   4  16        1.86        1.51     14.98 o 
   1   4  16      101.08      138.43     16.47 o 
   2   4  16       12.86       30.67     14.26 o 
   3   4  16       24.71      -13.99     15.82 o 
   4   4  16       76.20       91.70     17.30 o 
   5   4  16       44.27       51.42     16.49 o 
   6   4  16       39.22       41.11     16.39 o 
   7   4  16       26.85       26.80     19.52 o 
   0   5  16       31.26       60.69     16.25 o 
   1   5  16       39.32       27.02     16.67 o 
   2   5  16       37.84       24.66     15.40 o 
   3   5  16       17.77       49.97     15.84 o 
   4   5  16       65.95       54.20     16.14 o 
   5   5  16        3.85       -1.65     16.25 o 
   6   5  16       33.59       48.56     17.74 o 
   0   6  16       47.15       28.27     16.87 o 
   1   6  16       12.98       44.35     15.90 o 
   2   6  16       54.79       71.70     16.52 o 
   3   6  16       16.46       55.12     15.35 o 
   4   6  16       16.50       -0.61     14.89 o 
   5   6  16        0.22        5.86     16.23 o 
   6   6  16        0.55       29.37     16.83 o 
   0   7  16        6.98      -16.49     16.49 o 
   1   7  16        1.03       -3.90     15.36 o 
   2   7  16       12.27       -5.55     15.99 o 
   3   7  16       17.55       41.41     16.98 o 
   4   7  16        5.53        4.70     15.38 o 
   5   7  16        3.17       17.00     16.45 o 
   0   8  16        3.00      -15.75     15.75 o 
   1   8  16       31.73       17.37     15.25 o 
   2   8  16       26.29       34.33     17.33 o 
   3   8  16       22.19       16.06     15.70 o 
   4   8  16       15.44       59.91     17.81 o 
   5   8  16        6.44       67.01     16.43 o 
   0   9  16       61.47       79.05     20.03 o 
   1   9  16       22.45       24.54     17.81 o 
   2   9  16       48.20       66.18     20.13 o 
   3   9  16       49.10       35.93     18.05 o 
   4   9  16       22.59       43.78     16.69 o 
   0  10  16       13.66       38.76     16.71 o 
   1  10  16        8.27       22.64     17.17 o 
   2  10  16       57.89      134.21     20.42 o 
   1   0  17      467.32      414.48     26.24 o 
   2   0  17        0.42       -9.23     14.59 o 
   3   0  17       72.12       25.35     17.30 o 
   4   0  17       33.41       63.65     16.52 o 
   5   0  17        2.21       22.97     16.15 o 
   6   0  17       11.51       58.28     16.72 o 
   0   1  17        1.78       40.25     15.07 o 
   1   1  17       96.27       78.83     17.33 o 
   2   1  17       52.91       41.76     15.33 o 
   3   1  17       44.51       55.96     16.41 o 
   4   1  17       67.38       69.77     17.24 o 
   5   1  17       26.11       46.79     16.63 o 
   6   1  17       27.37       26.08     16.96 o 
   0   2  17      109.03      120.93     20.07 o 
   1   2  17       38.39       27.95     15.64 o 
   2   2  17       19.71       16.94     15.88 o 
   3   2  17       12.36       14.26     16.01 o 
   4   2  17        1.00        8.53     14.57 o 
   5   2  17        4.39       19.50     15.64 o 
   6   2  17       23.69       36.15     17.75 o 
   0   3  17       23.54        5.09     16.25 o 
   1   3  17       16.07       11.78     15.44 o 
   2   3  17       37.04       49.46     16.93 o 
   3   3  17       12.02        3.71     15.88 o 
   4   3  17       15.58      -13.12     15.05 o 
   5   3  17       50.01       22.35     16.32 o 
   6   3  17       48.22       57.47     18.18 o 
   0   4  17      171.33      143.92     20.39 o 
   1   4  17       19.23       26.30     16.76 o 
   2   4  17       43.43       41.04     17.00 o 
   3   4  17       29.02       -8.33     15.16 o 
   4   4  17       19.67       25.18     15.22 o 
   5   4  17        5.44      -12.13     14.83 o 
   6   4  17       30.66        8.55     17.75 o 
   0   5  17        3.38       18.82     16.34 o 
   1   5  17      124.74       91.12     20.33 o 
   2   5  17       17.20      -16.26     16.26 o 
   3   5  17       22.03      -15.68     15.68 o 
   4   5  17       13.74       16.06     16.25 o 
   5   5  17        0.11      -16.43     16.43 o 
   0   6  17        0.27      -12.11     15.44 o 
   1   6  17       51.73       74.12     17.53 o 
   2   6  17       50.14        8.75     17.00 o 
   3   6  17        7.26      -15.93     15.93 o 
   4   6  17        4.98       29.06     14.85 o 
   5   6  17        7.84      -12.42     15.20 o 
   0   7  17        0.04       37.29     16.32 o 
   1   7  17       11.70       48.54     16.83 o 
   2   7  17       14.62      -17.66     17.66 o 
   3   7  17        4.29       56.05     16.82 o 
   4   7  17       12.57       31.89     16.61 o 
   0   8  17        8.12       17.50     16.58 o 
   1   8  17       46.18       52.03     18.12 o 
   2   8  17       23.50      -16.14     16.14 o 
   3   8  17        6.39      -16.19     16.19 o 
   0   9  17       16.88        3.40     17.39 o 
   1   9  17       30.49       39.22     18.99 o 
   2   9  17       12.41      -17.28     17.28 o 
   0   0  18        1.69      -14.94     14.94 o 
   1   0  18       11.80       27.29     16.96 o 
   2   0  18        1.90      -15.66     15.66 o 
   3   0  18        1.56       -3.46     16.39 o 
   4   0  18       86.77       77.38     17.53 o 
   5   0  18        7.81      -15.77     15.77 o 
   6   0  18       22.53       15.73     17.39 o 
   0   1  18        0.72       18.18     16.12 o 
   1   1  18       31.29       41.98     16.30 o 
   2   1  18      101.21       75.84     18.73 o 
   3   1  18       85.38       69.68     17.79 o 
   4   1  18       33.50       25.14     17.85 o 
   5   1  18       23.97      -15.25     15.25 o 
   0   2  18       46.81      110.35     17.64 o 
   1   2  18        4.93       -3.73     15.57 o 
   2   2  18        3.00       43.19     15.69 o 
   3   2  18       11.84       11.23     15.84 o 
   4   2  18        0.48        6.38     14.81 o 
   5   2  18        7.90       -4.47     16.12 o 
   0   3  18      135.64      106.41     19.39 o 
   1   3  18       52.44       56.33     16.89 o 
   2   3  18       26.65       36.24     15.93 o 
   3   3  18        3.02        8.47     16.25 o 
   4   3  18        8.90       33.01     15.92 o 
   5   3  18        2.34        1.32     16.25 o 
   0   4  18      159.37      231.74     22.17 o 
   1   4  18       41.56       50.67     18.34 o 
   2   4  18       20.42        0.00     17.31 o 
   3   4  18       11.26       78.77     16.94 o 
   4   4  18       27.33       87.15     17.97 o 
   5   4  18       82.90       57.95     19.24 o 
   0   5  18        4.84       10.14     17.88 o 
   1   5  18       40.79       80.94     18.76 o 
   2   5  18       38.67       84.91     19.10 o 
   3   5  18        4.48        4.80     16.93 o 
   4   5  18        7.52      -17.59     17.59 o 
   0   6  18        7.48       -3.82     16.87 o 
   1   6  18       47.10       14.83     18.12 o 
   2   6  18       48.25        0.46     17.88 o 
   3   6  18       10.62      -11.85     17.55 o 
   4   6  18        3.23       53.44     17.53 o 
   0   7  18       30.99       22.57     17.77 o 
   1   7  18        7.74       28.43     16.85 o 
   2   7  18       18.24       24.85     16.56 o 
   3   7  18        8.22        2.79     16.04 o 
   0   8  18       24.06       -2.78     18.71 o 
   1   8  18       14.72       18.03     17.94 o 
   1   0  19       34.11       47.14     17.07 o 
   2   0  19       24.16       31.76     17.28 o 
   3   0  19       55.54       58.02     17.68 o 
   4   0  19        1.27      -12.85     17.35 o 
   0   1  19       14.08      -16.32     16.32 o 
   1   1  19       19.64       72.01     17.20 o 
   2   1  19        2.44       -4.04     16.54 o 
   3   1  19        5.73       23.89     16.56 o 
   4   1  19        9.60       26.41     15.79 o 
   0   2  19       23.44       -3.55     17.51 o 
   1   2  19        4.49        0.00     16.04 o 
   2   2  19       20.05       27.07     17.13 o 
   3   2  19        9.67       -5.94     15.97 o 
   4   2  19        3.20      -17.05     17.05 o 
   0   3  19        2.70       -0.88     16.01 o 
   1   3  19       61.44       34.42     17.79 o 
   2   3  19       37.43       36.90     18.91 o 
   3   3  19       10.48       22.68     16.56 o 
   4   3  19       43.62       96.05     19.02 o 
   0   4  19        0.16       23.89     15.99 o 
   1   4  19       28.57       34.68     16.34 o 
   2   4  19       55.20       96.40     18.45 o 
   3   4  19       45.83       38.67     19.06 o 
   0   5  19        3.70      -16.21     16.21 o 
   1   5  19       54.76       39.53     18.62 o 
   2   5  19       10.75        1.12     17.13 o 
   3   5  19        7.79       -1.16     16.52 o 
   0   6  19       18.90       47.82     18.03 o 
   1   6  19        6.71      -16.03     16.03 o 
   2   6  19        7.58      -15.79     15.79 o 
   0   0  20       18.26       45.98     17.97 o 
   1   0  20        1.56        8.25     16.76 o 
   2   0  20        9.19       -9.70     17.97 o 
   3   0  20       26.82       29.00     16.91 o 
   0   1  20       22.01       17.55     17.00 o 
   1   1  20       37.18       21.83     18.12 o 
   2   1  20       12.01        7.74     16.52 o 
   3   1  20       21.21       32.75     16.87 o 
   0   2  20        8.43      -17.05     17.05 o 
   1   2  20       20.93       26.80     17.88 o 
   2   2  20       19.13        5.51     18.47 o 
   3   2  20       10.52       37.01     17.77 o 
   0   3  20        0.05       -1.32     16.43 o 
   1   3  20        8.63        0.48     17.00 o 
   2   3  20        4.58      -15.24     17.37 o 
   0   4  20       16.03        5.77     18.38 o 
   1   4  20       14.41       41.79     18.47 o 
                                                 
